# Supplementary material for: 2,4-Bis(3-fluoro­phen­yl)-3-aza­bicyclo­[3.3.1]nonan-9-one
Source: Acta Crystallogr Sect E Struct Rep Online. 2008 Aug 6;64(Pt 9):o1708–9. doi: 10.1107/S1600536808024690 (PMC2960516; doi:10.1107/S1600536808024690)
Supplement: Supplementary file 1 [file e-64-o1708-sup1.cif]

##############################################################################
###                                                                        ###
###        Electronic paper (Acta Crystallographica Section E)             ###
###                                                                        ###
##############################################################################
#                                                                            #
# This CIF contains the data in a paper accepted for publication in Acta     #
# Crystallographica Section E. It conforms to the requirements of Notes      #
# for Authors for Section E, and has been peer reviewed under the auspices   #
# of the IUCr Commission on Journals.                                        #
#                                                                            #
# Full details of the Crystallographic Information File format               #
# are given in the paper "The Crystallographic Information File (CIF):       #
# a New Standard Archive File for Crystallography" by S. R. Hall, F. H.      #
# Allen and I. D. Brown [Acta Cryst. (1991), A47, 655-685].                  #
#                                                                            #
# The current version of the core CIF dictionary is obtainable from          #
# ftp://ftp.iucr.org/pub/cif_core.dic. The current version number is 2.4.    #
#                                                                            #
# Software is freely available for graphical display of the structure(s) in  #
# this CIF.  For information consult the CIF home page http://www.iucr.org/  #
# cif/home.html                                                              #
#                                                                            #
# This file may be used for bona fide research purposes within the           #
# scientific community so long as proper attribution is given to the journal # 
# article from which it was obtained.                                        #
#                                                                            #
##############################################################################
                                             
data_global
_audit_creation_method     'SHELXL-97'
_journal_data_validation_number     ?
_journal_date_recd_electronic     2008-07-25
_journal_date_accepted     2008-08-01
_journal_name_full     'Acta Crystallographica, Section E'
_journal_year     2008
_journal_volume     64
_journal_issue      9
_journal_page_first     o1708
_journal_page_last     o1709
_journal_paper_category     QO
_journal_coeditor_code     BX2166
_publ_contact_author_name     'Yeon Tae Jeong'
_publ_contact_author_address
;
Division of Image Science and Information Engineering
Pukyong National University
Busan, Korea
;
_publ_contact_author_email     ytjeong@pknu.ac.kr
_publ_contact_author_fax     '  '
_publ_contact_author_phone     '+82-51-629-6411 '
_publ_section_title
;
2,4-Bis(3-fluorophenyl)-3-azabicyclo[3.3.1]nonan-9-one
;
loop_
    _publ_author_name
    _publ_author_address
    'P. Parthiban'
;     Division of Image Science and Information Engineering
      Pukyong National University
      Busan 608 739
      Republic of Korea
;
    'K. Thirumurugan'
;     Orchid Chemical and Pharmaceuticals Ltd
      R&D Centre, Sholinganallur,
      Chennai, Tamilnadu
      India
;
    'V. Ramkumar'
;     Department of Chemistry
      IIT Madras, Chennai
      TamilNadu
      India
;
    'S. Pazhamalai'
;     Department of Chemistry
      Annamalai University,
      Annamalai Nagar, Chidambaram
      Tamilnadu
      India
;
    'Yeon Tae Jeong'
;     Division of Image Science and Information Engineering
      Pukyong National University
      Busan 608 739
      Republic of Korea
;
data_I
_audit_creation_method     SHELXL-97
_chemical_name_systematic
;
2,4-Bis(3-fluorophenyl)-3-azabicyclo[3.3.1]nonan-9-one
;
_chemical_name_common     ?
_chemical_formula_moiety     'C20 H19 F2 N O'
_chemical_formula_sum     'C20 H19 F2 N O'
_chemical_formula_iupac     'C20 H19 F2 N O'
_chemical_formula_weight     327.36
_chemical_melting_point     ?
_symmetry_cell_setting     orthorhombic
_symmetry_space_group_name_H-M     'P n m a'
_symmetry_space_group_name_Hall     '-P 2ac 2n'
loop_
    _symmetry_equiv_pos_as_xyz
    'x, y, z'
    '-x+1/2, -y, z+1/2'
    '-x, y+1/2, -z'
    'x+1/2, -y+1/2, -z+1/2'
    '-x, -y, -z'
    'x-1/2, y, -z-1/2'
    'x, -y-1/2, z'
    '-x-1/2, y-1/2, z-1/2'
_cell_length_a     7.3844(2)
_cell_length_b     21.5172(10)
_cell_length_c     10.2608(4)
_cell_angle_alpha     90.00
_cell_angle_beta     90.00
_cell_angle_gamma     90.00
_cell_volume     1630.36(11)
_cell_formula_units_Z     4
_cell_measurement_reflns_used     3860
_cell_measurement_theta_min     2.20
_cell_measurement_theta_max     27.82
_cell_measurement_temperature     298(2)
_exptl_crystal_description     Needle
_exptl_crystal_colour     colourless
_exptl_crystal_size_max     0.35
_exptl_crystal_size_mid     0.19
_exptl_crystal_size_min     0.15
_exptl_crystal_density_diffrn     1.334
_exptl_crystal_density_meas     ?
_exptl_crystal_density_method     'not measured'
_exptl_crystal_F_000     688
_exptl_absorpt_coefficient_mu     0.097
_exptl_absorpt_correction_type     multi-scan
_exptl_absorpt_process_details     '(SADABS; Bruker, 1999)'
_exptl_absorpt_correction_T_min     0.9667
_exptl_absorpt_correction_T_max     0.9855
_exptl_special_details
;
;
_diffrn_ambient_temperature     298(2)
_diffrn_radiation_type     MoK\a
_diffrn_radiation_wavelength     0.71073
_diffrn_radiation_source     'fine-focus sealed tube'
_diffrn_radiation_monochromator     graphite
_diffrn_measurement_device_type     'Bruker APEXII CCD area-detector'
_diffrn_measurement_method     '\f and \w'
_diffrn_detector_area_resol_mean     ?
_diffrn_reflns_number     11640
_diffrn_reflns_av_R_equivalents     0.0226
_diffrn_reflns_av_sigmaI/netI     0.0183
_diffrn_reflns_theta_min     1.89
_diffrn_reflns_theta_max     28.32
_diffrn_reflns_theta_full     25.00
_diffrn_measured_fraction_theta_max     0.996
_diffrn_measured_fraction_theta_full     0.997
_diffrn_reflns_limit_h_min     -9
_diffrn_reflns_limit_h_max     9
_diffrn_reflns_limit_k_min     -28
_diffrn_reflns_limit_k_max     27
_diffrn_reflns_limit_l_min     -13
_diffrn_reflns_limit_l_max     13
_diffrn_standards_number     ?
_diffrn_standards_interval_count     ?
_diffrn_standards_interval_time     ?
_diffrn_standards_decay_%     ?
_refine_special_details
;
Refinement of <i>F</i>^2^ against ALL reflections. The weighted <i>R</i>-factor
<i>wR</i> and
goodness of fit <i>S</i> are based on <i>F</i>^2^, conventional
<i>R</i>-factors <i>R</i> are based
on <i>F</i>, with <i>F</i> set to zero for negative <i>F</i>^2^. The threshold
expression of
<i>F</i>^2^ > \s(<i>F</i>^2^) is used only for calculating <i>R</i>-factors(gt)
<i>etc</i>. and is
not relevant to the choice of reflections for refinement. <i>R</i>-factors
based
on <i>F</i>^2^ are statistically about twice as large as those based on
<i>F</i>, and <i>R</i>-
factors based on ALL data will be even larger.
;
_reflns_number_total     2069
_reflns_number_gt     1507
_reflns_threshold_expression     I>2\s(I)
_refine_ls_structure_factor_coef     Fsqd
_refine_ls_matrix_type     full
_refine_ls_R_factor_all     0.0716
_refine_ls_R_factor_gt     0.0507
_refine_ls_wR_factor_gt     0.1345
_refine_ls_wR_factor_ref     0.1544
_refine_ls_goodness_of_fit_ref     1.029
_refine_ls_restrained_S_all     1.029
_refine_ls_number_reflns     2069
_refine_ls_number_parameters     118
_refine_ls_number_restraints     0
_refine_ls_hydrogen_treatment     mixed
_refine_ls_weighting_scheme     calc
_refine_ls_weighting_details
         'calc w=1/[\s^2^(Fo^2^)+(0.0736P)^2^+0.4778P] where P=(Fo^2^+2Fc^2^)/3'
_atom_sites_solution_hydrogens     geom
_atom_sites_solution_primary     direct
_atom_sites_solution_secondary     difmap
_refine_ls_shift/su_max     0.000
_refine_ls_shift/su_mean     0.000
_refine_diff_density_max     0.267
_refine_diff_density_min     -0.255
_refine_ls_extinction_method     none
_refine_ls_extinction_coef     ?
loop_
    _atom_type_symbol
    _atom_type_description
    _atom_type_scat_dispersion_real
    _atom_type_scat_dispersion_imag
    _atom_type_scat_source
    'C' 'C' 0.0033 0.0016
                         'International Tables Vol C Tables 4.2.6.8 and 6.1.1.4'
    'H' 'H' 0.0000 0.0000
                         'International Tables Vol C Tables 4.2.6.8 and 6.1.1.4'
    'N' 'N' 0.0061 0.0033
                         'International Tables Vol C Tables 4.2.6.8 and 6.1.1.4'
    'O' 'O' 0.0106 0.0060
                         'International Tables Vol C Tables 4.2.6.8 and 6.1.1.4'
    'F' 'F' 0.0171 0.0103
                         'International Tables Vol C Tables 4.2.6.8 and 6.1.1.4'
_computing_data_collection     'APEX2 (Bruker--Nonius, 2004)'
_computing_cell_refinement     'APEX2 (Bruker--Nonius, 2004)'
_computing_data_reduction     'SAINT-Plus (Bruker--Nonius, 2004)'
_computing_structure_solution     'SHELXS97 (Sheldrick, 2008)'
_computing_structure_refinement     'SHELXL97 (Sheldrick, 2008)'
_computing_molecular_graphics     'ORTEP-3 (Farrugia, 1997)'
_computing_publication_material     'SHELXL97 (Sheldrick, 2008)'
loop_
    _atom_site_type_symbol
    _atom_site_label
    _atom_site_fract_x
    _atom_site_fract_y
    _atom_site_fract_z
    _atom_site_U_iso_or_equiv
    _atom_site_adp_type
    _atom_site_calc_flag
    _atom_site_refinement_flags
    _atom_site_occupancy
    _atom_site_disorder_assembly
    _atom_site_disorder_group
    C C1 0.9282(2) 0.30645(7) 0.60735(13) 0.0415(4) Uani d . 1 . .
    H H1 0.8910 0.3052 0.6990 0.050 Uiso calc R 1 . .
    C C2 0.75387(19) 0.30789(7) 0.52202(15) 0.0444(4) Uani d . 1 . .
    H H2 0.6813 0.3441 0.5468 0.053 Uiso calc R 1 . .
    C C3 0.7856(2) 0.30939(8) 0.37344(15) 0.0482(4) Uani d . 1 . .
    H H3A 0.6707 0.3166 0.3302 0.058 Uiso calc R 1 . .
    H H3B 0.8646 0.3441 0.3529 0.058 Uiso calc R 1 . .
    C C4 0.8693(3) 0.2500 0.3196(2) 0.0501(6) Uani d S 1 . .
    H H4A 0.8565 0.2500 0.2255 0.060 Uiso calc SR 1 . .
    H H4B 0.9978 0.2500 0.3394 0.060 Uiso calc SR 1 . .
    C C5 0.6479(3) 0.2500 0.5518(2) 0.0460(5) Uani d S 1 . .
    C C6 1.0432(2) 0.36362(7) 0.58774(14) 0.0436(4) Uani d . 1 . .
    C C7 1.1855(2) 0.36471(8) 0.49973(17) 0.0509(4) Uani d . 1 . .
    H H7 1.2153 0.3294 0.4522 0.061 Uiso calc R 1 . .
    C C8 1.2815(2) 0.41854(9) 0.4838(2) 0.0603(5) Uani d . 1 . .
    C C9 1.2457(3) 0.47171(9) 0.5505(2) 0.0723(6) Uani d . 1 . .
    H H9 1.3139 0.5075 0.5371 0.087 Uiso calc R 1 . .
    C C10 1.1056(3) 0.47077(9) 0.6385(2) 0.0767(7) Uani d . 1 . .
    H H10 1.0775 0.5065 0.6853 0.092 Uiso calc R 1 . .
    C C11 1.0059(3) 0.41717(8) 0.65820(19) 0.0599(5) Uani d . 1 . .
    H H11 0.9128 0.4170 0.7193 0.072 Uiso calc R 1 . .
    F F1 1.42123(18) 0.41845(6) 0.39681(15) 0.0962(5) Uani d . 1 . .
    N N1 1.0305(2) 0.2500 0.57975(17) 0.0395(4) Uani d S 1 . .
    O O1 0.4936(2) 0.2500 0.59191(18) 0.0638(5) Uani d S 1 . .
    H H1A 1.127(3) 0.2500 0.629(2) 0.047(6) Uiso d S 1 . .
loop_
    _atom_site_aniso_label
    _atom_site_aniso_U_11
    _atom_site_aniso_U_22
    _atom_site_aniso_U_33
    _atom_site_aniso_U_12
    _atom_site_aniso_U_13
    _atom_site_aniso_U_23
    C1 0.0426(8) 0.0480(9) 0.0338(7) 0.0033(6) 0.0003(6) -0.0020(6)
    C2 0.0364(7) 0.0515(10) 0.0454(8) 0.0071(6) 0.0012(6) -0.0016(7)
    C3 0.0432(8) 0.0592(10) 0.0423(8) -0.0006(7) -0.0067(6) 0.0080(7)
    C4 0.0439(11) 0.0734(16) 0.0331(10) 0.000 -0.0014(9) 0.000
    C5 0.0361(11) 0.0656(15) 0.0362(10) 0.000 0.0020(8) 0.000
    C6 0.0450(8) 0.0426(9) 0.0431(7) 0.0051(6) -0.0104(6) -0.0028(6)
    C7 0.0511(9) 0.0455(9) 0.0560(9) -0.0018(7) -0.0026(7) -0.0016(7)
    C8 0.0528(10) 0.0552(11) 0.0731(12) -0.0072(8) -0.0096(9) 0.0110(9)
    C9 0.0659(12) 0.0455(11) 0.1056(17) -0.0076(9) -0.0312(12) 0.0070(11)
    C10 0.0815(14) 0.0464(11) 0.1024(16) 0.0107(10) -0.0309(13) -0.0217(11)
    C11 0.0610(10) 0.0555(11) 0.0632(10) 0.0109(8) -0.0095(9) -0.0158(8)
    F1 0.0816(9) 0.0895(10) 0.1176(11) -0.0267(7) 0.0191(8) 0.0147(8)
    N1 0.0367(9) 0.0412(10) 0.0407(9) 0.000 -0.0063(7) 0.000
    O1 0.0408(9) 0.0867(14) 0.0639(11) 0.000 0.0146(8) 0.000
_geom_special_details
;
All e.s.d.'s (except the e.s.d. in the dihedral angle between two l.s. planes)
are estimated using the full covariance matrix. The cell e.s.d.'s are taken
into account individually in the estimation of e.s.d.'s in distances, angles
and torsion angles; correlations between e.s.d.'s in cell parameters are only
used when they are defined by crystal symmetry. An approximate (isotropic)
treatment of cell e.s.d.'s is used for estimating e.s.d.'s involving l.s.
planes.
;
loop_
    _geom_bond_atom_site_label_1
    _geom_bond_atom_site_label_2
    _geom_bond_site_symmetry_2
    _geom_bond_distance
    _geom_bond_publ_flag
    C1 N1 . 1.4585(17) ?
    C1 C6 . 1.508(2) ?
    C1 C2 . 1.557(2) ?
    C1 H1 . 0.9800 ?
    C2 C5 . 1.5025(19) ?
    C2 C3 . 1.543(2) ?
    C2 H2 . 0.9800 ?
    C3 C4 . 1.523(2) ?
    C3 H3A . 0.9700 ?
    C3 H3B . 0.9700 ?
    C4 C3 7_565 1.523(2) ?
    C4 H4A . 0.9700 ?
    C4 H4B . 0.9700 ?
    C5 O1 . 1.212(2) ?
    C5 C2 7_565 1.5025(19) ?
    C6 C7 . 1.386(2) ?
    C6 C11 . 1.388(2) ?
    C7 C8 . 1.368(2) ?
    C7 H7 . 0.9300 ?
    C8 C9 . 1.359(3) ?
    C8 F1 . 1.364(2) ?
    C9 C10 . 1.373(3) ?
    C9 H9 . 0.9300 ?
    C10 C11 . 1.383(3) ?
    C10 H10 . 0.9300 ?
    C11 H11 . 0.9300 ?
    N1 C1 7_565 1.4585(17) ?
    N1 H1A . 0.87(2) ?
loop_
    _geom_angle_atom_site_label_1
    _geom_angle_atom_site_label_2
    _geom_angle_atom_site_label_3
    _geom_angle_site_symmetry_1
    _geom_angle_site_symmetry_3
    _geom_angle
    _geom_angle_publ_flag
    N1 C1 C6 . . 111.20(12) ?
    N1 C1 C2 . . 109.63(12) ?
    C6 C1 C2 . . 111.97(12) ?
    N1 C1 H1 . . 108.0 ?
    C6 C1 H1 . . 108.0 ?
    C2 C1 H1 . . 108.0 ?
    C5 C2 C3 . . 107.30(14) ?
    C5 C2 C1 . . 107.44(13) ?
    C3 C2 C1 . . 115.49(12) ?
    C5 C2 H2 . . 108.8 ?
    C3 C2 H2 . . 108.8 ?
    C1 C2 H2 . . 108.8 ?
    C4 C3 C2 . . 113.73(14) ?
    C4 C3 H3A . . 108.8 ?
    C2 C3 H3A . . 108.8 ?
    C4 C3 H3B . . 108.8 ?
    C2 C3 H3B . . 108.8 ?
    H3A C3 H3B . . 107.7 ?
    C3 C4 C3 7_565 . 114.07(18) ?
    C3 C4 H4A 7_565 . 108.7 ?
    C3 C4 H4A . . 108.7 ?
    C3 C4 H4B 7_565 . 108.7 ?
    C3 C4 H4B . . 108.7 ?
    H4A C4 H4B . . 107.6 ?
    O1 C5 C2 . . 123.98(8) ?
    O1 C5 C2 . 7_565 123.98(8) ?
    C2 C5 C2 . 7_565 112.01(17) ?
    C7 C6 C11 . . 118.42(16) ?
    C7 C6 C1 . . 121.85(13) ?
    C11 C6 C1 . . 119.73(15) ?
    C8 C7 C6 . . 119.02(16) ?
    C8 C7 H7 . . 120.5 ?
    C6 C7 H7 . . 120.5 ?
    C9 C8 F1 . . 118.52(17) ?
    C9 C8 C7 . . 123.5(2) ?
    F1 C8 C7 . . 117.96(17) ?
    C8 C9 C10 . . 117.71(19) ?
    C8 C9 H9 . . 121.1 ?
    C10 C9 H9 . . 121.1 ?
    C9 C10 C11 . . 120.63(18) ?
    C9 C10 H10 . . 119.7 ?
    C11 C10 H10 . . 119.7 ?
    C10 C11 C6 . . 120.68(19) ?
    C10 C11 H11 . . 119.7 ?
    C6 C11 H11 . . 119.7 ?
    C1 N1 C1 7_565 . 112.78(16) ?
    C1 N1 H1A 7_565 . 108.1(8) ?
    C1 N1 H1A . . 108.1(8) ?
loop_
    _geom_torsion_atom_site_label_1
    _geom_torsion_atom_site_label_2
    _geom_torsion_atom_site_label_3
    _geom_torsion_atom_site_label_4
    _geom_torsion_site_symmetry_1
    _geom_torsion_site_symmetry_2
    _geom_torsion_site_symmetry_3
    _geom_torsion_site_symmetry_4
    _geom_torsion
    _geom_torsion_publ_flag
    N1 C1 C2 C5 . . . . 57.58(16) ?
    C6 C1 C2 C5 . . . . -178.52(13) ?
    N1 C1 C2 C3 . . . . -62.09(17) ?
    C6 C1 C2 C3 . . . . 61.81(17) ?
    C5 C2 C3 C4 . . . . -52.65(18) ?
    C1 C2 C3 C4 . . . . 67.10(18) ?
    C2 C3 C4 C3 . . . 7_565 44.0(2) ?
    C3 C2 C5 O1 . . . . -113.3(2) ?
    C1 C2 C5 O1 . . . . 122.0(2) ?
    C3 C2 C5 C2 . . . 7_565 65.0(2) ?
    C1 C2 C5 C2 . . . 7_565 -59.8(2) ?
    N1 C1 C6 C7 . . . . 28.45(19) ?
    C2 C1 C6 C7 . . . . -94.57(16) ?
    N1 C1 C6 C11 . . . . -152.20(15) ?
    C2 C1 C6 C11 . . . . 84.78(17) ?
    C11 C6 C7 C8 . . . . -1.2(2) ?
    C1 C6 C7 C8 . . . . 178.18(15) ?
    C6 C7 C8 C9 . . . . 0.4(3) ?
    C6 C7 C8 F1 . . . . 179.86(15) ?
    F1 C8 C9 C10 . . . . -179.43(17) ?
    C7 C8 C9 C10 . . . . 0.1(3) ?
    C8 C9 C10 C11 . . . . 0.4(3) ?
    C9 C10 C11 C6 . . . . -1.2(3) ?
    C7 C6 C11 C10 . . . . 1.6(3) ?
    C1 C6 C11 C10 . . . . -177.76(16) ?
    C6 C1 N1 C1 . . . 7_565 175.53(10) ?
    C2 C1 N1 C1 . . . 7_565 -60.11(18) ?
loop_
    _geom_hbond_atom_site_label_D
    _geom_hbond_atom_site_label_H
    _geom_hbond_atom_site_label_A
    _geom_hbond_site_symmetry_A
    _geom_hbond_distance_DH
    _geom_hbond_distance_HA
    _geom_hbond_distance_DA
    _geom_hbond_angle_DHA
    C4 H4B N1 . 0.97 2.48 2.923(3) 108
    C11 H11 Cg1 4_456 0.93 2.93 3.862(2) 175
