# Supplementary material for: 2,4-Bis(3-fluoro­phen­yl)-3-aza­bicyclo­[3.3.1]nonan-9-one
Source: Acta Crystallogr Sect E Struct Rep Online. 2008 Aug 6;64(Pt 9):o1708–9. doi: 10.1107/S1600536808024690 (PMC2960516; doi:10.1107/S1600536808024690)
Supplement: Supplementary file 2 [file e-64-o1708-Isup2.hkl]

# 
# h,k,l, Fc-squared, Fo-squared, sigma(Fo-squared) and status flag 
# 
data_I
_shelx_title ' new in Pnma' 
_shelx_refln_list_code          4 
_shelx_F_calc_maximum      185.09 
_exptl_crystal_F_000       688.00 
_reflns_d_resolution_high  0.7491 
 
loop_ 
 _symmetry_equiv_pos_as_xyz 
 'x, y, z' 
 '-x+1/2, -y, z+1/2' 
 '-x, y+1/2, -z' 
 'x+1/2, -y+1/2, -z+1/2' 
 '-x, -y, -z' 
 'x-1/2, y, -z-1/2' 
 'x, -y-1/2, z' 
 '-x-1/2, y-1/2, z-1/2' 
 
_cell_length_a     7.3844 
_cell_length_b    21.5172 
_cell_length_c    10.2608 
_cell_angle_alpha  90.000 
_cell_angle_beta   90.000 
_cell_angle_gamma  90.000 
 
_shelx_F_squared_multiplier     1.000 
 
loop_ 
 _refln_index_h 
 _refln_index_k 
 _refln_index_l 
 _refln_F_squared_calc 
 _refln_F_squared_meas 
 _refln_F_squared_sigma 
 _refln_observed_status 
   2   0   0        0.48       -0.67      0.67 o 
   4   0   0     2421.36     2687.55     50.87 o 
   8   0   0       24.66       19.25      4.11 o 
   2   1   0      745.70      714.24      6.01 o 
   4   1   0      132.63      112.46      2.30 o 
   8   1   0      304.47      272.43     10.28 o 
   0   2   0     3986.77     3628.43     80.95 o 
   2   2   0      146.88      136.98      1.37 o 
   4   2   0      184.66      209.42      2.64 o 
   6   2   0      190.01      214.09      7.96 o 
   8   2   0        4.09        3.99      3.36 o 
   2   3   0       36.66       24.04      0.49 o 
   4   3   0      110.46      104.96      1.92 o 
   6   3   0        0.21        0.16      1.11 o 
   8   3   0        0.59        4.17      3.10 o 
   0   4   0      855.11     1080.81     16.64 o 
   2   4   0        2.73       -0.04      0.24 o 
   4   4   0       33.30       34.59      0.96 o 
   6   4   0        0.04       -0.70      0.70 o 
   8   4   0      239.49      274.67     10.46 o 
   2   5   0      683.92      717.63      5.55 o 
   4   5   0       17.32       19.69      0.82 o 
   6   5   0       74.31       76.22      1.89 o 
   8   5   0        0.52        3.30      3.22 o 
   0   6   0     3890.66     3415.88     50.61 o 
   2   6   0     8752.84     8509.57     63.70 o 
   4   6   0        9.10       16.26      0.86 o 
   6   6   0      302.96      290.67      4.07 o 
   8   6   0       51.19       45.64      2.64 o 
   2   7   0        7.32        1.15      0.69 o 
   4   7   0       15.10       12.12      0.59 o 
   6   7   0      185.45      166.97      3.02 o 
   8   7   0        4.45        3.70      1.64 o 
   0   8   0      255.32      204.29      4.60 o 
   2   8   0     2035.20     2272.51     19.40 o 
   4   8   0      138.63      151.41      2.23 o 
   6   8   0     1083.84     1053.23     10.99 o 
   8   8   0        0.08       -0.77      2.26 o 
   2   9   0    10459.55    11021.20    113.61 o 
   4   9   0      191.92      171.03      2.79 o 
   6   9   0      780.85      817.21      9.03 o 
   8   9   0       48.20       46.64      4.35 o 
   0  10   0        0.61        0.87      0.96 o 
   2  10   0      673.21      725.82     11.47 o 
   4  10   0      162.18      155.31      2.98 o 
   6  10   0      534.68      550.28      6.77 o 
   8  10   0        6.63        8.28      1.91 o 
   2  11   0      192.75      164.78      3.83 o 
   4  11   0        2.17        2.99      0.89 o 
   6  11   0      104.13       98.24      2.93 o 
   8  11   0       28.32       22.28      2.29 o 
   0  12   0     2137.99     1975.41     31.15 o 
   2  12   0     1106.21     1229.65     16.74 o 
   4  12   0       27.31       31.30      1.50 o 
   6  12   0      147.03      144.08      4.23 o 
   8  12   0       42.62       33.85      3.17 o 
   2  13   0       83.78      110.94      3.27 o 
   4  13   0        0.54        0.02      0.73 o 
   6  13   0      157.77      173.32      4.38 o 
   8  13   0        0.02       -0.67      2.67 o 
   0  14   0      231.24      248.41      9.22 o 
   2  14   0       42.01       40.92      2.34 o 
   4  14   0        6.06        3.95      0.87 o 
   6  14   0        6.43       13.42      1.67 o 
   8  14   0       54.72       68.45      4.59 o 
   2  15   0        3.72        5.76      1.39 o 
   4  15   0       22.51       34.74      1.72 o 
   6  15   0        0.85       -1.11      1.11 o 
   8  15   0        4.39        4.60      2.53 o 
   0  16   0      604.69      561.37     16.75 o 
   2  16   0        0.47       -1.21      1.21 o 
   4  16   0       16.06        8.39      1.15 o 
   6  16   0        4.41        2.05      1.28 o 
   8  16   0        0.89        1.01      2.45 o 
   2  17   0       13.83       15.61      2.27 o 
   4  17   0        1.52       -0.25      1.14 o 
   6  17   0        7.25        5.36      2.17 o 
   0  18   0     8033.97     8157.88    171.89 o 
   2  18   0        1.06       -1.74      1.74 o 
   4  18   0      276.76      239.94      5.19 o 
   6  18   0       43.31       43.77      3.83 o 
   2  19   0        4.54        1.81      2.03 o 
   4  19   0        0.13       -0.43      1.27 o 
   6  19   0        2.19        6.99      2.36 o 
   0  20   0       11.52       42.66      5.11 o 
   2  20   0       51.52       41.85      3.45 o 
   4  20   0        0.11       -0.39      1.23 o 
   6  20   0       10.33        6.81      2.43 o 
   2  21   0       19.19       10.94      2.70 o 
   4  21   0        7.39        7.60      1.60 o 
   6  21   0        1.57        1.38      2.24 o 
   0  22   0        1.22        1.52      3.27 o 
   2  22   0        0.70       -0.48      1.97 o 
   4  22   0       21.25       24.67      2.89 o 
   6  22   0        2.79        4.95      2.96 o 
   2  23   0        0.68       -1.29      3.16 o 
   4  23   0        5.18        3.24      2.25 o 
   0  24   0       11.43        5.49      3.62 o 
   2  24   0       77.36       97.81      8.01 o 
   4  24   0        0.01        2.00      3.55 o 
   2  25   0       11.33        9.22      4.19 o 
   4  25   0        0.17       -2.14      2.14 o 
   0  26   0        1.32        2.59      3.27 o 
   2  26   0       22.96       27.55      5.89 o 
   4  26   0        6.20        4.42      2.78 o 
   2  27   0      108.14      142.33     10.43 o 
   2  28   0        5.15        8.45      4.57 o 
   1   0   1     5577.34     5563.50     40.35 o 
   2   0   1     6255.85     6179.72     42.17 o 
   3   0   1       19.66       27.27      0.78 o 
   4   0   1       51.23       51.00      1.80 o 
   5   0   1       97.58      108.92      2.73 o 
   6   0   1       26.97       28.58      1.72 o 
   8   0   1        0.01        1.18      2.67 o 
   9   0   1        6.93        7.37      2.37 o 
   0   1   1     1297.40     1401.82     14.86 o 
   1   1   1      505.67      487.56      3.19 o 
   2   1   1     4820.67     4851.00     25.84 o 
   3   1   1      751.71      807.37      4.49 o 
   4   1   1      381.92      413.42      3.58 o 
   5   1   1       71.66       77.63      1.42 o 
   6   1   1       15.48       15.40      0.93 o 
   7   1   1      299.29      282.14      9.54 o 
   8   1   1        0.29        1.54      1.66 o 
   9   1   1        1.76        3.88      1.56 o 
   1   2   1      637.52      536.15      2.89 o 
   2   2   1      405.50      478.12      2.45 o 
   3   2   1      114.30      125.67      1.01 o 
   4   2   1      618.63      657.96      4.95 o 
   5   2   1        0.46       -0.42      0.42 o 
   6   2   1        0.44        0.78      0.50 o 
   7   2   1      354.54      335.08      7.94 o 
   8   2   1       16.02       15.39      2.66 o 
   9   2   1        0.18        5.28      1.85 o 
   0   3   1      258.18      295.16      3.18 o 
   1   3   1    24492.95    21366.89    152.50 o 
   2   3   1      170.06      143.79      0.98 o 
   3   3   1        3.32        0.46      0.26 o 
   4   3   1       35.06       35.62      0.79 o 
   5   3   1      300.31      310.10      2.88 o 
   6   3   1       40.43       39.41      1.21 o 
   7   3   1       47.63       38.94      1.28 o 
   8   3   1       15.69       23.17      2.89 o 
   9   3   1        0.92        3.64      2.30 o 
   1   4   1      257.70      310.78      2.42 o 
   2   4   1      383.74      480.64      2.65 o 
   3   4   1        0.95        0.94      0.20 o 
   4   4   1      114.99      110.88      1.21 o 
   5   4   1      427.70      446.78      3.63 o 
   6   4   1       90.20       89.65      1.46 o 
   7   4   1       66.84       81.01      1.72 o 
   8   4   1        0.18        0.70      0.81 o 
   9   4   1       10.68       17.78      4.11 o 
   0   5   1      768.24      674.45      7.75 o 
   1   5   1     1484.16     1474.72      9.95 o 
   2   5   1        7.32        5.38      0.28 o 
   3   5   1       18.27       28.01      0.49 o 
   4   5   1      290.40      280.89      2.24 o 
   5   5   1      658.21      641.28      4.63 o 
   6   5   1       48.49       42.56      1.15 o 
   7   5   1      136.40      126.44      2.16 o 
   8   5   1       14.84       15.89      1.62 o 
   9   5   1        2.85        3.13      3.53 o 
   1   6   1     4093.96     3967.42     27.38 o 
   2   6   1      909.37      839.18      5.31 o 
   3   6   1      704.26      768.01      4.29 o 
   4   6   1      214.07      196.10      2.00 o 
   5   6   1        9.92       11.70      0.64 o 
   6   6   1        9.16        7.35      0.78 o 
   7   6   1      191.43      200.37      2.73 o 
   8   6   1        5.35        4.95      1.45 o 
   9   6   1        5.46        2.69      1.35 o 
   0   7   1      147.71      101.97      2.39 o 
   1   7   1      980.79     1059.17      7.90 o 
   2   7   1       14.27       27.04      0.99 o 
   3   7   1       15.09       19.56      0.53 o 
   4   7   1      648.77      674.49      5.87 o 
   5   7   1      776.03      776.43      5.83 o 
   6   7   1      251.75      249.02      2.87 o 
   7   7   1       57.81       62.99      1.74 o 
   8   7   1        1.44        2.87      1.17 o 
   9   7   1        1.59        2.70      1.06 o 
   1   8   1      211.51      245.46      2.49 o 
   2   8   1      463.97      587.47      4.54 o 
   3   8   1       55.81       45.54      0.91 o 
   4   8   1      175.89      188.50      1.89 o 
   5   8   1        3.91        4.64      0.66 o 
   6   8   1        8.41        8.40      1.23 o 
   7   8   1        7.71        8.09      1.07 o 
   8   8   1       28.68       29.07      1.82 o 
   9   8   1       10.58       14.31      2.08 o 
   0   9   1     1780.63     1562.22     17.38 o 
   1   9   1     2742.83     3047.96     21.46 o 
   2   9   1       54.58       66.45      2.60 o 
   3   9   1      271.40      237.21      2.30 o 
   4   9   1       22.40       24.55      0.75 o 
   5   9   1      711.47      658.77      5.50 o 
   6   9   1       16.33       20.52      1.45 o 
   7   9   1        3.24        2.94      0.98 o 
   8   9   1        3.83        4.98      1.25 o 
   9   9   1        9.19       11.74      2.15 o 
   1  10   1       46.46       53.08      1.33 o 
   2  10   1      468.70      538.80      5.80 o 
   3  10   1        0.39       -0.24      0.39 o 
   4  10   1      122.90      112.84      1.50 o 
   5  10   1        2.62        1.79      0.65 o 
   6  10   1       18.08       20.23      1.20 o 
   7  10   1        3.39        9.15      1.23 o 
   8  10   1       16.20       16.85      1.41 o 
   9  10   1        8.99        7.73      1.98 o 
   0  11   1      308.66      275.46      4.49 o 
   1  11   1      114.93      137.95      2.10 o 
   2  11   1       53.89       57.89      1.66 o 
   3  11   1       23.18       18.38      0.82 o 
   4  11   1      448.22      418.02      3.64 o 
   5  11   1      420.52      399.86      3.66 o 
   6  11   1      163.79      145.74      2.58 o 
   7  11   1        2.88        5.06      1.17 o 
   8  11   1        0.16        1.45      1.16 o 
   9  11   1        0.14       -2.34      2.34 o 
   1  12   1     1083.77     1148.17     11.18 o 
   2  12   1      239.36      211.23      3.21 o 
   3  12   1      291.73      322.10      3.42 o 
   4  12   1       31.56       31.42      1.02 o 
   5  12   1        1.08        1.15      0.65 o 
   6  12   1        3.77        3.06      1.00 o 
   7  12   1       72.46       83.35      2.15 o 
   8  12   1        1.04        0.06      1.15 o 
   0  13   1       10.50       10.33      1.24 o 
   1  13   1        2.44        4.29      0.83 o 
   2  13   1        6.51        6.65      0.87 o 
   3  13   1        6.65       10.27      0.82 o 
   4  13   1       26.46       27.96      0.99 o 
   5  13   1      127.07      131.53      2.49 o 
   6  13   1       14.29       17.87      1.26 o 
   7  13   1       38.94       34.97      1.89 o 
   8  13   1       12.48       14.92      2.09 o 
   1  14   1        0.72        3.12      0.93 o 
   2  14   1       19.02       21.41      1.21 o 
   3  14   1       39.36       40.90      1.38 o 
   4  14   1       36.72       29.69      1.04 o 
   5  14   1       72.04       65.22      1.85 o 
   6  14   1       14.79       18.73      1.26 o 
   7  14   1       54.82       50.54      2.28 o 
   8  14   1        1.36        0.05      1.58 o 
   0  15   1        4.71        1.54      1.58 o 
   1  15   1     1482.70     1409.78     15.15 o 
   2  15   1       50.75       56.09      1.94 o 
   3  15   1       30.30       25.43      1.18 o 
   4  15   1       12.89       13.70      0.90 o 
   5  15   1       89.96       83.56      2.11 o 
   6  15   1       18.32       18.16      1.87 o 
   7  15   1       28.14       28.93      1.93 o 
   8  15   1        8.40       12.56      2.05 o 
   1  16   1      101.83      110.72      3.31 o 
   2  16   1       12.83       15.16      1.25 o 
   3  16   1        0.31        0.54      0.77 o 
   4  16   1       46.25       41.97      1.65 o 
   5  16   1       39.43       35.92      1.55 o 
   6  16   1        2.30        1.50      1.10 o 
   7  16   1       99.87      119.90      3.99 o 
   8  16   1        4.39        3.21      1.83 o 
   0  17   1       73.34       64.22     10.84 o 
   1  17   1        0.79        0.37      1.25 o 
   2  17   1      236.92      216.13      4.93 o 
   3  17   1       71.60       66.72      1.90 o 
   4  17   1       41.49       30.20      1.42 o 
   5  17   1        0.54        1.41      0.86 o 
   6  17   1        2.51        1.12      1.50 o 
   7  17   1       78.87       93.26      3.72 o 
   1  18   1      294.69      294.89      5.85 o 
   2  18   1      156.42      163.19      4.26 o 
   3  18   1        5.60        1.40      1.02 o 
   4  18   1        0.43        1.41      0.85 o 
   5  18   1       11.14        7.13      1.24 o 
   6  18   1        6.73        7.62      1.36 o 
   7  18   1        7.02        7.43      2.31 o 
   0  19   1      103.50       93.99      5.14 o 
   1  19   1       20.38       15.99      2.01 o 
   2  19   1      109.07      103.89      3.49 o 
   3  19   1       12.66       16.43      1.61 o 
   4  19   1        7.89        5.32      0.98 o 
   5  19   1        2.58        3.15      1.17 o 
   6  19   1        0.01        0.34      1.49 o 
   7  19   1       42.27       57.26      3.17 o 
   1  20   1        0.85       -0.34      1.51 o 
   2  20   1       18.76       22.64      1.99 o 
   3  20   1        3.91        0.45      1.48 o 
   4  20   1       23.64       23.85      1.41 o 
   5  20   1        2.80        0.91      1.10 o 
   6  20   1        0.03        0.37      1.45 o 
   7  20   1       14.53       26.40      3.63 o 
   0  21   1       16.86       15.87      2.90 o 
   1  21   1      363.65      353.45      6.98 o 
   2  21   1        4.39        4.89      1.56 o 
   3  21   1        0.07       -1.43      1.43 o 
   4  21   1        0.85        1.15      1.17 o 
   5  21   1       12.82       12.79      1.51 o 
   6  21   1        0.94        3.18      1.70 o 
   1  22   1       11.59       11.41      1.81 o 
   2  22   1        7.79        6.68      1.71 o 
   3  22   1        3.27        0.71      1.62 o 
   4  22   1        2.44        2.14      1.23 o 
   5  22   1       18.91       22.24      2.20 o 
   6  22   1        7.26        6.88      1.92 o 
   0  23   1       22.02       25.69      3.43 o 
   1  23   1       66.40       63.71      3.27 o 
   2  23   1        0.07        0.68      2.18 o 
   3  23   1       12.85       14.65      2.22 o 
   4  23   1        4.99        5.86      1.37 o 
   5  23   1       52.79       55.83      3.05 o 
   1  24   1        8.43       13.41      2.02 o 
   2  24   1        6.08        6.84      2.67 o 
   3  24   1       30.82       36.31      3.08 o 
   4  24   1       12.17       10.38      1.90 o 
   5  24   1        1.59        3.75      1.93 o 
   0  25   1        2.54        6.76      2.71 o 
   1  25   1       13.90       16.25      2.25 o 
   2  25   1        0.96        3.71      2.74 o 
   3  25   1        0.02        2.49      2.43 o 
   4  25   1       12.31       16.01      2.22 o 
   1  26   1        7.48       14.77      3.25 o 
   2  26   1        3.65        3.88      3.04 o 
   3  26   1        1.90       -1.70      1.70 o 
   4  26   1        6.44        7.99      2.12 o 
   0  27   1       11.77       14.82      4.22 o 
   1  27   1       64.50       72.87      5.59 o 
   2  27   1        1.58       -1.09      2.78 o 
   3  27   1        0.00       -2.18      2.18 o 
   1  28   1        0.65        5.27      3.03 o 
   2  28   1        6.79        6.34      3.27 o 
   0   0   2    34256.70    28627.31    422.01 o 
   1   0   2     1505.71     1560.30     15.33 o 
   2   0   2     6859.20     7103.35     48.64 o 
   3   0   2      742.91      653.67      4.94 o 
   4   0   2     2072.54     2232.96     20.17 o 
   5   0   2       12.16       14.10      1.56 o 
   6   0   2      108.06      101.35      3.10 o 
   7   0   2       54.60       40.88      1.66 o 
   8   0   2        0.04        0.00      2.44 o 
   9   0   2       60.38       79.65      6.81 o 
   1   1   2     5158.55     4872.53     23.50 o 
   2   1   2     1505.92     1585.66      7.83 o 
   3   1   2     1565.56     1651.80      7.80 o 
   4   1   2       94.42      102.68      1.58 o 
   5   1   2      352.92      356.41      3.37 o 
   6   1   2        7.93        7.48      0.76 o 
   7   1   2       96.08       90.20      1.63 o 
   8   1   2       57.18       61.15      2.89 o 
   9   1   2       48.77       68.39      6.38 o 
   0   2   2      375.00      458.88      3.60 o 
   1   2   2      110.29      134.87      1.02 o 
   2   2   2     1255.27     1289.91      6.40 o 
   3   2   2        0.71        5.08      0.35 o 
   4   2   2       74.09       91.01      1.28 o 
   5   2   2        1.80        0.12      0.44 o 
   6   2   2       24.48       28.13      0.96 o 
   7   2   2       60.79       60.35      1.98 o 
   8   2   2        2.78        4.59      1.67 o 
   9   2   2        1.39        3.99      3.33 o 
   1   3   2    12777.72    11888.79     69.09 o 
   2   3   2      618.45      608.56      3.17 o 
   3   3   2       85.90       93.92      0.82 o 
   4   3   2        0.78       -0.34      0.41 o 
   5   3   2       48.59       50.75      1.14 o 
   6   3   2        0.34       -0.77      0.77 o 
   7   3   2       14.82       11.83      0.77 o 
   8   3   2        1.43        1.00      0.86 o 
   9   3   2       29.79       28.67      4.85 o 
   0   4   2      458.86      490.63      4.46 o 
   1   4   2     1794.94     1754.19     10.85 o 
   2   4   2      202.54      178.78      1.42 o 
   3   4   2      100.71       94.10      1.13 o 
   4   4   2      190.81      198.62      2.23 o 
   5   4   2       17.79       16.88      0.80 o 
   6   4   2        0.20       -0.75      0.75 o 
   7   4   2       33.68       30.16      1.10 o 
   8   4   2       76.01       78.59      2.02 o 
   9   4   2        0.08        9.05      3.88 o 
   1   5   2      177.43      131.76      1.25 o 
   2   5   2      189.48      182.51      1.82 o 
   3   5   2      213.29      234.95      1.76 o 
   4   5   2       38.09       34.21      0.72 o 
   5   5   2       42.27       35.97      1.15 o 
   6   5   2      184.63      170.79      2.50 o 
   7   5   2       52.19       53.09      1.55 o 
   8   5   2       11.06       12.51      1.51 o 
   9   5   2       11.63        8.90      1.55 o 
   0   6   2       46.86       40.65      1.05 o 
   1   6   2     2133.46     2159.03     14.23 o 
   2   6   2      295.47      337.05      2.94 o 
   3   6   2       60.53       55.82      0.84 o 
   4   6   2       14.58       12.14      0.48 o 
   5   6   2        2.68        3.43      0.59 o 
   6   6   2       10.35        8.57      0.90 o 
   7   6   2       15.68       10.90      1.08 o 
   8   6   2        7.89       11.74      1.14 o 
   9   6   2       10.92       14.61      1.32 o 
   1   7   2      136.79      168.22      1.89 o 
   2   7   2      520.77      556.64      3.55 o 
   3   7   2      139.29      166.70      1.60 o 
   4   7   2        5.54        3.23      0.51 o 
   5   7   2      267.44      250.49      2.98 o 
   6   7   2        5.97        6.48      0.92 o 
   7   7   2       40.65       48.51      2.88 o 
   8   7   2        8.54        7.42      1.15 o 
   9   7   2        0.03        0.52      1.13 o 
   0   8   2       93.62       77.09      1.74 o 
   1   8   2      434.06      500.16      4.23 o 
   2   8   2      721.86      758.19      5.63 o 
   3   8   2     2434.52     2434.31     15.03 o 
   4   8   2       36.28       40.83      0.93 o 
   5   8   2      325.81      308.20      3.48 o 
   6   8   2      392.33      384.93      4.20 o 
   7   8   2        0.36        2.54      1.19 o 
   8   8   2       40.72       39.54      2.31 o 
   9   8   2        4.72        5.22      1.77 o 
   1   9   2     1641.71     1661.77     13.08 o 
   2   9   2     1768.17     2013.52     16.31 o 
   3   9   2      188.33      184.78      2.11 o 
   4   9   2      121.78      131.89      1.60 o 
   5   9   2       79.90       80.97      1.59 o 
   6   9   2      156.10      158.71      2.56 o 
   7   9   2       31.55       26.92      1.78 o 
   8   9   2        0.70        0.80      1.33 o 
   9   9   2        0.23       -0.47      1.08 o 
   0  10   2      137.54      144.59      3.57 o 
   1  10   2      152.53      168.80      2.33 o 
   2  10   2      393.61      441.64      4.95 o 
   3  10   2     1407.36     1426.49     15.06 o 
   4  10   2        3.26        3.39      0.54 o 
   5  10   2      364.98      372.28      3.46 o 
   6  10   2      187.63      192.01      3.38 o 
   7  10   2        7.77       11.39      1.49 o 
   8  10   2       13.12       13.87      1.60 o 
   9  10   2        5.87        3.49      1.21 o 
   1  11   2       83.20       68.44      1.78 o 
   2  11   2       44.62       39.87      1.66 o 
   3  11   2       78.71       96.38      1.63 o 
   4  11   2        5.18        3.43      0.54 o 
   5  11   2       74.39       77.92      1.41 o 
   6  11   2       24.16       25.38      1.52 o 
   7  11   2        7.04        6.81      1.22 o 
   8  11   2       13.93       12.64      1.65 o 
   0  12   2        0.46        4.47      1.02 o 
   1  12   2      319.70      350.68      4.50 o 
   2  12   2       14.81       16.94      1.16 o 
   3  12   2       37.71       46.12      1.20 o 
   4  12   2        0.11       -0.33      0.50 o 
   5  12   2       15.17       21.39      0.88 o 
   6  12   2        0.09        2.39      1.10 o 
   7  12   2        4.58        4.33      1.21 o 
   8  12   2        0.46        0.23      1.36 o 
   1  13   2        0.96        0.07      0.78 o 
   2  13   2       12.83        8.07      1.02 o 
   3  13   2        0.09       -0.53      0.53 o 
   4  13   2       29.81       28.79      0.95 o 
   5  13   2        0.68        0.67      0.76 o 
   6  13   2       89.61      100.73      2.59 o 
   7  13   2        7.31        7.64      1.32 o 
   8  13   2        4.06        1.70      1.51 o 
   0  14   2       25.54       22.96      2.22 o 
   1  14   2      323.55      316.66      4.48 o 
   2  14   2        6.32        5.77      0.92 o 
   3  14   2        3.30        2.76      0.80 o 
   4  14   2       72.73       73.37      1.59 o 
   5  14   2        0.50        0.15      0.83 o 
   6  14   2        1.02        1.37      1.13 o 
   7  14   2       40.78       33.86      1.99 o 
   8  14   2       26.96       32.23      2.37 o 
   1  15   2      544.14      497.85      7.60 o 
   2  15   2       42.48       36.64      1.74 o 
   3  15   2        1.02       -0.48      0.78 o 
   4  15   2        0.75        0.75      0.62 o 
   5  15   2       40.69       41.29      1.52 o 
   6  15   2        0.02        0.59      1.08 o 
   7  15   2        4.10        1.50      1.44 o 
   8  15   2        0.88        0.75      1.93 o 
   0  16   2      209.84      224.08     10.11 o 
   1  16   2        8.06        5.36      1.33 o 
   2  16   2       45.32       41.35      2.32 o 
   3  16   2       10.26        8.42      1.06 o 
   4  16   2        8.00        9.30      0.84 o 
   5  16   2       10.83       18.73      1.54 o 
   6  16   2        0.94        0.79      1.15 o 
   7  16   2       52.81       60.77      2.96 o 
   8  16   2        0.11       -0.92      1.95 o 
   1  17   2      395.04      386.84      8.41 o 
   2  17   2       78.67       83.03      4.00 o 
   3  17   2      120.40      105.29      2.83 o 
   4  17   2        8.85        5.03      0.91 o 
   5  17   2       27.60       24.60      1.66 o 
   6  17   2        0.04        0.61      1.14 o 
   7  17   2       10.95       17.16      1.85 o 
   0  18   2      973.59      961.89     18.54 o 
   1  18   2       55.68       61.76      2.94 o 
   2  18   2      242.11      247.12      5.36 o 
   3  18   2       17.60       20.51      1.74 o 
   4  18   2      162.55      149.53      2.78 o 
   5  18   2        7.25        4.23      1.21 o 
   6  18   2       22.01       22.06      1.80 o 
   7  18   2        8.07        8.69      1.98 o 
   1  19   2      171.00      193.68      4.76 o 
   2  19   2       18.27       18.80      2.18 o 
   3  19   2      117.01      102.66      3.46 o 
   4  19   2        0.59       -0.09      1.03 o 
   5  19   2        6.18        5.30      1.29 o 
   6  19   2        0.12       -0.57      1.19 o 
   7  19   2        9.10       17.43      2.29 o 
   0  20   2       12.45       10.64      2.54 o 
   1  20   2       22.03       27.36      2.24 o 
   2  20   2       61.94       70.58      3.13 o 
   3  20   2        3.27        6.79      1.83 o 
   4  20   2        0.17        0.36      1.09 o 
   5  20   2        3.79        2.08      1.20 o 
   6  20   2        4.02        1.05      1.25 o 
   1  21   2      161.88      179.19      4.89 o 
   2  21   2        6.82        8.95      1.73 o 
   3  21   2        2.98        3.66      1.69 o 
   4  21   2        0.12       -0.65      1.12 o 
   5  21   2        0.67        2.20      1.24 o 
   6  21   2        0.22       -0.89      1.50 o 
   0  22   2        5.48        8.30      2.93 o 
   1  22   2        7.20       12.43      1.89 o 
   2  22   2        7.26        6.71      1.72 o 
   3  22   2        0.07        1.22      1.71 o 
   4  22   2        3.32        2.49      1.27 o 
   5  22   2        0.08        1.41      1.27 o 
   6  22   2        0.96        0.88      1.71 o 
   1  23   2        5.67        4.91      1.78 o 
   2  23   2        3.81        4.77      2.52 o 
   3  23   2        2.07       -0.22      1.70 o 
   4  23   2        0.68        1.42      1.31 o 
   5  23   2        0.10        1.18      2.23 o 
   0  24   2        0.66        6.26      2.41 o 
   1  24   2       16.27       25.64      2.50 o 
   2  24   2        0.62        0.27      2.46 o 
   3  24   2       11.77        8.88      2.21 o 
   4  24   2        2.18        2.71      1.44 o 
   5  24   2        1.95        2.76      1.86 o 
   1  25   2        1.24        0.35      1.70 o 
   2  25   2       24.50       27.22      3.76 o 
   3  25   2       10.40       14.32      2.14 o 
   4  25   2        0.10        0.19      1.44 o 
   0  26   2        4.19       10.25      3.20 o 
   1  26   2        3.87        5.77      3.07 o 
   2  26   2       15.02       10.70      3.33 o 
   3  26   2       32.22       43.09      3.01 o 
   1  27   2        0.07        4.27      2.97 o 
   2  27   2       17.93       27.07      3.98 o 
   3  27   2        0.95        2.30      2.96 o 
   1  28   2        3.94        8.89      3.23 o 
   1   0   3     5131.43     5508.72     36.22 o 
   2   0   3     4214.78     4214.20     29.03 o 
   3   0   3        0.07       -0.08      0.39 o 
   4   0   3      109.22       90.43      1.57 o 
   5   0   3       17.01       19.47      1.07 o 
   6   0   3      191.07      199.02      3.34 o 
   7   0   3        0.16       -0.55      1.46 o 
   8   0   3        9.08        6.95      1.69 o 
   9   0   3       41.97       52.77      6.15 o 
   0   1   3     6894.17     7228.46     64.96 o 
   1   1   3     1637.71     1691.41      8.66 o 
   2   1   3     3050.23     3302.16     17.28 o 
   3   1   3        0.49       -0.29      0.29 o 
   4   1   3      226.39      266.06      2.21 o 
   5   1   3       29.62       28.41      0.90 o 
   6   1   3       40.54       51.38      1.53 o 
   7   1   3       54.86       55.61      1.33 o 
   8   1   3        9.33        9.49      1.22 o 
   9   1   3       41.74       56.59      5.92 o 
   1   2   3       48.72       88.06      0.85 o 
   2   2   3      518.71      510.46      3.45 o 
   3   2   3      208.92      222.32      1.85 o 
   4   2   3      327.14      341.67      2.43 o 
   5   2   3       94.32       71.65      1.27 o 
   6   2   3        7.63        9.08      0.73 o 
   7   2   3        0.65        0.71      0.68 o 
   8   2   3       39.84       34.10      1.76 o 
   9   2   3        4.96        5.00      3.76 o 
   0   3   3     7496.82     7216.63     50.21 o 
   1   3   3      690.72      768.62      4.31 o 
   2   3   3     2010.57     1924.39     10.10 o 
   3   3   3     2529.44     2638.04     14.30 o 
   4   3   3       13.46       20.11      0.60 o 
   5   3   3        8.69       10.59      0.66 o 
   6   3   3        1.06       -0.68      0.68 o 
   7   3   3        0.02       -0.81      0.81 o 
   8   3   3        1.09        1.57      1.00 o 
   9   3   3        1.01        1.39      1.80 o 
   1   4   3      785.13      800.47      4.88 o 
   2   4   3      139.37      137.12      1.14 o 
   3   4   3     1396.06     1474.97      7.77 o 
   4   4   3      355.84      402.36      3.04 o 
   5   4   3       90.04       90.60      1.42 o 
   6   4   3       73.93       72.26      1.78 o 
   7   4   3        1.01       -0.15      0.77 o 
   8   4   3        0.00       -1.34      1.34 o 
   9   4   3        4.24        4.41      1.15 o 
   0   5   3      791.53      819.07      6.71 o 
   1   5   3      173.35      164.94      1.50 o 
   2   5   3      116.99      111.27      1.31 o 
   3   5   3      449.92      416.95      3.61 o 
   4   5   3      152.54      149.73      1.98 o 
   5   5   3      128.35      130.27      2.11 o 
   6   5   3      143.34      139.75      3.13 o 
   7   5   3       37.07       38.50      1.58 o 
   8   5   3       86.42       84.58      3.16 o 
   9   5   3       24.35       25.84      2.79 o 
   1   6   3       97.30      102.34      1.05 o 
   2   6   3      943.81      937.61      6.30 o 
   3   6   3       13.62       13.43      0.74 o 
   4   6   3      420.87      450.00      4.59 o 
   5   6   3      314.68      320.36      3.39 o 
   6   6   3        7.95        7.91      1.08 o 
   7   6   3       37.89       36.91      1.76 o 
   8   6   3        1.25        2.16      1.07 o 
   9   6   3        6.35        7.62      1.28 o 
   0   7   3        1.43        2.54      0.57 o 
   1   7   3       42.02       46.16      0.85 o 
   2   7   3      354.95      348.37      2.90 o 
   3   7   3        0.58        0.35      0.39 o 
   4   7   3       52.55       64.02      1.38 o 
   5   7   3        3.85        3.33      0.87 o 
   6   7   3      404.27      409.80      4.75 o 
   7   7   3       15.75       14.42      1.39 o 
   8   7   3        7.30       13.55      2.41 o 
   9   7   3        7.07        7.08      1.35 o 
   1   8   3      155.14      160.33      1.77 o 
   2   8   3       57.66       75.54      1.46 o 
   3   8   3        1.24        0.75      0.39 o 
   4   8   3      278.39      284.98      2.81 o 
   5   8   3      333.79      292.67      3.88 o 
   6   8   3       30.80       27.54      1.48 o 
   7   8   3       95.05       90.85      3.01 o 
   8   8   3       54.86       51.06      2.58 o 
   9   8   3        0.59        1.21      1.19 o 
   0   9   3     9291.54     9520.80     94.63 o 
   1   9   3       27.20       33.98      0.99 o 
   2   9   3      256.95      237.62      2.77 o 
   3   9   3      109.26      112.05      1.64 o 
   4   9   3      129.34      128.49      2.03 o 
   5   9   3        4.76        5.56      0.87 o 
   6   9   3       15.95       11.57      1.40 o 
   7   9   3        3.66        5.96      1.33 o 
   8   9   3        6.25        4.24      1.29 o 
   9   9   3       21.48       21.09      1.89 o 
   1  10   3       32.84       37.24      1.10 o 
   2  10   3      165.39      200.95      2.56 o 
   3  10   3        2.75        2.57      0.57 o 
   4  10   3      186.66      175.34      2.23 o 
   5  10   3      213.95      221.63      2.74 o 
   6  10   3        2.80        0.98      1.17 o 
   7  10   3       41.27       43.49      2.20 o 
   8  10   3       28.78       31.72      1.90 o 
   0  11   3       88.46       90.17      2.27 o 
   1  11   3       23.98       22.46      1.11 o 
   2  11   3      233.91      226.89      3.27 o 
   3  11   3        3.17        3.69      0.66 o 
   4  11   3       82.02       79.89      1.62 o 
   5  11   3        0.43       -0.71      0.71 o 
   6  11   3      353.27      316.30      5.09 o 
   7  11   3       22.29       22.28      1.78 o 
   8  11   3        4.69        7.88      1.72 o 
   1  12   3       79.70       96.96      2.48 o 
   2  12   3      228.19      204.92      3.16 o 
   3  12   3       40.49       43.61      1.37 o 
   4  12   3       50.42       49.79      1.64 o 
   5  12   3      208.38      208.36      3.53 o 
   6  12   3        1.85        3.99      1.27 o 
   7  12   3       25.32       27.65      1.90 o 
   8  12   3        0.00       -1.36      1.36 o 
   0  13   3      102.91       97.52      4.00 o 
   1  13   3       29.57       25.23      1.48 o 
   2  13   3       21.91       19.17      1.33 o 
   3  13   3       44.44       39.59      1.18 o 
   4  13   3        0.55       -0.05      0.54 o 
   5  13   3       27.67       29.43      2.40 o 
   6  13   3       24.73       30.74      1.87 o 
   7  13   3        7.62        6.82      1.47 o 
   8  13   3       42.56       56.04      2.73 o 
   1  14   3       53.00       49.94      2.75 o 
   2  14   3       23.45       17.58      1.38 o 
   3  14   3      254.23      224.54      3.10 o 
   4  14   3      104.74       87.55      2.36 o 
   5  14   3       41.44       35.64      1.79 o 
   6  14   3        7.68        9.87      1.42 o 
   7  14   3        0.00       -1.20      1.20 o 
   8  14   3        0.11       -1.42      1.44 o 
   0  15   3      448.00      449.88     13.41 o 
   1  15   3       32.75       34.05      2.29 o 
   2  15   3      267.17      284.58      4.82 o 
   3  15   3      279.26      258.93      3.00 o 
   4  15   3        1.08        0.51      0.83 o 
   5  15   3       10.83        7.82      1.39 o 
   6  15   3        0.32        1.96      1.14 o 
   7  15   3        4.84        3.34      1.77 o 
   8  15   3        0.38        0.55      1.60 o 
   1  16   3       10.66        7.88      1.64 o 
   2  16   3       11.61       17.29      2.08 o 
   3  16   3        0.03        0.25      0.68 o 
   4  16   3       12.44       12.66      1.30 o 
   5  16   3       16.07       21.14      1.61 o 
   6  16   3        3.09        2.30      1.22 o 
   7  16   3        0.31        0.88      1.53 o 
   0  17   3      491.36      484.59     11.45 o 
   1  17   3      105.49      107.47      4.09 o 
   2  17   3      287.73      260.78      6.26 o 
   3  17   3        0.03       -0.56      1.04 o 
   4  17   3       38.91       22.45      1.62 o 
   5  17   3        2.40        2.88      1.16 o 
   6  17   3        1.78        0.59      1.18 o 
   7  17   3       13.88       16.17      2.04 o 
   1  18   3      175.32      179.96      5.34 o 
   2  18   3      142.07      157.07      5.02 o 
   3  18   3        2.59        2.79      1.18 o 
   4  18   3        2.35        3.49      1.19 o 
   5  18   3        2.10        2.42      1.16 o 
   6  18   3       38.67       42.03      2.25 o 
   7  18   3        0.12        1.35      1.59 o 
   0  19   3      259.73      233.20      7.64 o 
   1  19   3       10.43        5.28      1.86 o 
   2  19   3       75.75       75.99      4.19 o 
   3  19   3        0.01        1.21      1.36 o 
   4  19   3        4.68        3.05      1.18 o 
   5  19   3        2.96        4.44      1.28 o 
   6  19   3        0.29        0.12      1.30 o 
   7  19   3        8.84       11.25      2.47 o 
   1  20   3        0.42       -1.64      1.64 o 
   2  20   3       38.77       40.83      3.43 o 
   3  20   3       24.22       17.41      2.15 o 
   4  20   3       15.88       13.49      1.53 o 
   5  20   3        1.81        3.12      1.28 o 
   6  20   3        0.76       -0.14      1.24 o 
   0  21   3       42.82       48.99      3.88 o 
   1  21   3       45.99       38.83      2.98 o 
   2  21   3        5.99       10.78      2.19 o 
   3  21   3      127.51      117.55      4.35 o 
   4  21   3        0.46        0.58      1.19 o 
   5  21   3        0.00       -0.57      1.17 o 
   6  21   3        0.89        2.78      1.42 o 
   1  22   3        8.58       10.79      2.21 o 
   2  22   3        1.02       -0.11      1.68 o 
   3  22   3       55.48       56.54      3.30 o 
   4  22   3        7.51       10.08      1.51 o 
   5  22   3        1.56        3.69      1.38 o 
   0  23   3       17.13       18.89      3.13 o 
   1  23   3        0.05       -1.82      1.97 o 
   2  23   3        7.92        3.12      2.55 o 
   3  23   3       34.50       31.05      2.81 o 
   4  23   3        4.41        3.04      2.00 o 
   5  23   3        9.46        9.03      1.68 o 
   1  24   3        4.41        4.62      2.06 o 
   2  24   3        4.62        6.37      2.76 o 
   3  24   3        0.21        0.38      1.59 o 
   4  24   3       15.51       14.95      2.14 o 
   0  25   3        1.17        3.88      2.62 o 
   1  25   3        7.36        6.99      3.99 o 
   2  25   3       13.28        8.97      3.16 o 
   3  25   3        0.71       -0.97      1.71 o 
   4  25   3        0.01        0.20      1.47 o 
   1  26   3       14.10       14.40      3.48 o 
   2  26   3       14.16       14.76      3.73 o 
   3  26   3        2.45       -0.36      1.75 o 
   0  27   3       63.23       85.66      8.47 o 
   1  27   3        1.22       -2.65      2.65 o 
   2  27   3        0.60       -0.59      2.71 o 
   0   0   4     5782.28     5887.83     69.20 o 
   1   0   4     1150.97     1253.82     10.12 o 
   2   0   4    10536.95    10980.57     75.35 o 
   3   0   4      118.00      153.92      2.17 o 
   4   0   4       85.26       92.84      2.17 o 
   5   0   4      178.99      185.90      3.09 o 
   6   0   4        1.52        0.10      0.81 o 
   7   0   4       65.59       65.43      9.54 o 
   8   0   4        8.62       13.16      1.98 o 
   9   0   4       11.12       12.72      4.06 o 
   1   1   4      408.37      432.64      2.83 o 
   2   1   4     1066.62     1061.87      5.76 o 
   3   1   4       42.28       59.12      1.03 o 
   4   1   4       34.86       41.08      1.07 o 
   5   1   4       51.19       59.13      1.11 o 
   6   1   4       11.25       15.66      0.83 o 
   7   1   4       96.43       84.08      2.59 o 
   8   1   4       33.46       33.49      1.85 o 
   9   1   4        5.75        7.96      1.96 o 
   0   2   4      252.14      269.27      3.09 o 
   1   2   4     1383.97     1381.35      7.52 o 
   2   2   4        0.03        2.45      0.47 o 
   3   2   4      665.42      721.61      5.63 o 
   4   2   4      369.39      376.68      3.24 o 
   5   2   4       88.79       88.38      1.78 o 
   6   2   4        9.75       10.11      0.90 o 
   7   2   4       92.07       84.10      2.41 o 
   8   2   4       16.60       19.14      2.27 o 
   9   2   4        5.82        6.19      2.60 o 
   1   3   4        3.87        3.04      0.42 o 
   2   3   4        0.32        0.11      0.40 o 
   3   3   4       89.09       85.68      2.10 o 
   4   3   4       47.59       35.14      0.94 o 
   5   3   4        1.20       -0.60      0.60 o 
   6   3   4       45.03       44.87      1.41 o 
   7   3   4       10.98       10.72      1.34 o 
   8   3   4       10.61        8.59      1.37 o 
   9   3   4        3.09        4.82      1.25 o 
   0   4   4      639.41      656.03      5.70 o 
   1   4   4        8.36        5.11      0.37 o 
   2   4   4      235.14      251.03      1.78 o 
   3   4   4      429.59      458.16      3.51 o 
   4   4   4        1.90        2.35      0.50 o 
   5   4   4      140.11      147.83      2.05 o 
   6   4   4       51.77       46.68      1.75 o 
   7   4   4        0.81       -0.83      0.99 o 
   8   4   4        1.05        0.75      1.19 o 
   9   4   4        0.22       -0.65      1.52 o 
   1   5   4      189.85      194.10      1.69 o 
   2   5   4      319.01      294.94      2.32 o 
   3   5   4      195.72      200.18      2.83 o 
   4   5   4      325.45      306.41      2.72 o 
   5   5   4       12.22       14.73      1.01 o 
   6   5   4       49.58       41.51      1.69 o 
   7   5   4       11.78       13.01      1.59 o 
   8   5   4       13.90       15.49      1.56 o 
   9   5   4        2.84        1.76      1.43 o 
   0   6   4      386.95      334.14      3.33 o 
   1   6   4      332.30      333.48      2.46 o 
   2   6   4      914.20      910.93      6.54 o 
   3   6   4       14.94       16.12      0.74 o 
   4   6   4       75.56       77.11      1.48 o 
   5   6   4       41.85       42.64      1.60 o 
   6   6   4       31.18       21.36      1.54 o 
   7   6   4        4.97        4.51      1.16 o 
   8   6   4       29.40       24.60      1.72 o 
   9   6   4        0.46        0.17      1.37 o 
   1   7   4       17.66       11.80      0.46 o 
   2   7   4       18.42       20.57      0.81 o 
   3   7   4        2.27        1.39      0.50 o 
   4   7   4        0.17        0.94      0.65 o 
   5   7   4       31.26       33.21      1.26 o 
   6   7   4      112.26      109.46      3.82 o 
   7   7   4       10.26       13.88      1.42 o 
   8   7   4        2.55        2.34      1.83 o 
   9   7   4        1.67        2.56      1.29 o 
   0   8   4      312.18      363.38      4.60 o 
   1   8   4      294.77      287.15      2.64 o 
   2   8   4       24.28       17.96      0.82 o 
   3   8   4       37.35       37.09      1.04 o 
   4   8   4      313.73      326.58      4.16 o 
   5   8   4      691.66      657.76      5.74 o 
   6   8   4        0.06        0.04      1.10 o 
   7   8   4       23.34       21.35      1.60 o 
   8   8   4       98.15       96.03      4.81 o 
   9   8   4        0.69        1.38      1.82 o 
   1   9   4       54.52       81.27      1.51 o 
   2   9   4      655.53      608.28      5.92 o 
   3   9   4      158.75      145.34      1.91 o 
   4   9   4      885.20      925.69      7.17 o 
   5   9   4       30.20       34.03      1.27 o 
   6   9   4       11.36       11.71      1.36 o 
   7   9   4       23.41       23.11      2.59 o 
   8   9   4       10.68       13.23      1.61 o 
   0  10   4       76.46       55.90      1.88 o 
   1  10   4       20.83       20.46      1.16 o 
   2  10   4       13.04       11.95      0.87 o 
   3  10   4        0.83       -0.35      0.58 o 
   4  10   4       91.56       91.92      1.84 o 
   5  10   4      485.40      472.37      8.76 o 
   6  10   4        3.11        4.77      1.30 o 
   7  10   4       21.04       23.82      1.72 o 
   8  10   4       74.03       76.91      2.78 o 
   1  11   4        5.39        1.78      0.72 o 
   2  11   4       22.52       15.97      1.02 o 
   3  11   4        0.30       -0.60      0.72 o 
   4  11   4        1.35        0.48      0.63 o 
   5  11   4       42.90       41.73      2.47 o 
   6  11   4      131.80      116.13      5.55 o 
   7  11   4        2.98        3.60      1.22 o 
   8  11   4        0.39        1.17      1.31 o 
   0  12   4      194.59      162.66      4.24 o 
   1  12   4      240.35      238.75      3.96 o 
   2  12   4      150.97      135.86      2.58 o 
   3  12   4        2.31        0.89      0.76 o 
   4  12   4       29.06       35.83      1.46 o 
   5  12   4        5.36        4.75      1.24 o 
   6  12   4       39.12       34.28      1.96 o 
   7  12   4        0.39        0.72      1.25 o 
   8  12   4        7.40        7.84      1.65 o 
   1  13   4       79.52       69.72      3.14 o 
   2  13   4       72.44       80.14      1.56 o 
   3  13   4       31.84       31.23      1.36 o 
   4  13   4      139.53      139.02      5.45 o 
   5  13   4        0.32       -0.27      1.07 o 
   6  13   4        0.01        0.42      1.14 o 
   7  13   4        4.70        6.40      1.49 o 
   8  13   4        8.22        8.72      1.64 o 
   0  14   4      153.35      156.86      4.47 o 
   1  14   4        0.61        0.48      0.92 o 
   2  14   4       64.94       59.45      1.49 o 
   3  14   4       52.19       57.12      1.83 o 
   4  14   4        0.05        0.23      0.91 o 
   5  14   4       48.03       45.47      2.10 o 
   6  14   4        6.08        7.52      1.39 o 
   7  14   4        0.03        0.33      1.33 o 
   8  14   4        5.59        7.21      1.53 o 
   1  15   4        4.68        1.63      1.03 o 
   2  15   4       18.32       16.01      1.09 o 
   3  15   4       47.49       46.14      1.72 o 
   4  15   4       21.55       23.95      1.88 o 
   5  15   4        0.06       -1.11      1.11 o 
   6  15   4       17.99       15.46      1.67 o 
   7  15   4        2.72        1.43      1.41 o 
   1  16   4      105.65       96.24      3.05 o 
   2  16   4       13.13        8.90      2.09 o 
   3  16   4       66.09       60.40      2.26 o 
   4  16   4       33.34       31.11      2.11 o 
   5  16   4        7.06       10.82      1.74 o 
   6  16   4        0.04        0.91      1.35 o 
   7  16   4       37.65       48.19      2.81 o 
   1  17   4      146.61      148.39      3.90 o 
   2  17   4       90.31       85.98      8.29 o 
   3  17   4        4.61        1.71      1.19 o 
   4  17   4       19.76       14.52      2.02 o 
   5  17   4        4.65        3.47      1.55 o 
   6  17   4        0.00        0.07      1.34 o 
   7  17   4       28.81       29.98      2.45 o 
   0  18   4      213.53      229.88     10.46 o 
   1  18   4       15.41       10.93      2.50 o 
   2  18   4      654.13      639.91     13.99 o 
   3  18   4        3.06        3.65      1.30 o 
   4  18   4       11.37       10.42      1.51 o 
   5  18   4       25.69       28.34      2.04 o 
   6  18   4        0.27        2.24      1.47 o 
   7  18   4       11.66       11.96      2.01 o 
   1  19   4        7.60        7.41      2.47 o 
   2  19   4       24.11       34.54      3.30 o 
   3  19   4        4.00        0.76      2.06 o 
   4  19   4        0.16       -0.67      1.19 o 
   5  19   4        0.24        0.41      1.28 o 
   6  19   4        3.18        5.82      1.66 o 
   0  20   4        5.53        3.88      3.19 o 
   1  20   4       43.46       42.77      3.85 o 
   2  20   4        5.30        6.54      2.53 o 
   3  20   4       23.74       24.83      4.15 o 
   4  20   4       20.54       17.68      1.82 o 
   5  20   4        1.29        3.88      1.50 o 
   6  20   4        0.10        0.99      2.12 o 
   1  21   4        5.02        5.78      2.36 o 
   2  21   4        4.47        2.61      2.20 o 
   3  21   4        4.61        2.34      1.78 o 
   4  21   4        3.18        0.24      1.30 o 
   5  21   4        0.05       -0.79      1.35 o 
   6  21   4        1.44        0.60      1.59 o 
   0  22   4       18.70       12.15      3.85 o 
   1  22   4        0.21       -0.90      3.53 o 
   2  22   4       11.38       11.52      3.99 o 
   3  22   4       25.56       37.48      2.84 o 
   4  22   4        9.28       12.64      1.80 o 
   5  22   4        5.32        6.80      1.73 o 
   1  23   4        7.48        8.65      2.79 o 
   2  23   4       19.09       17.12      4.68 o 
   3  23   4        0.88       -0.44      1.73 o 
   4  23   4        6.59       12.32      1.90 o 
   5  23   4        0.06       -0.11      1.51 o 
   0  24   4        3.00        0.92      3.27 o 
   1  24   4        7.16        8.08      2.71 o 
   2  24   4       15.16       11.95      4.48 o 
   3  24   4        0.57       -0.65      2.35 o 
   4  24   4        4.58       10.00      1.92 o 
   1  25   4        2.01        1.44      3.88 o 
   2  25   4        1.14       -2.44      3.50 o 
   3  25   4        1.02       -1.90      1.90 o 
   0  26   4        4.09       11.20      4.22 o 
   1  26   4       10.70        8.01      4.28 o 
   2  26   4        0.08        8.07      4.71 o 
   3  26   4        6.80        5.89      4.51 o 
   1  27   4        6.65       11.72      4.74 o 
   1   0   5       14.74        9.66      0.62 o 
   2   0   5       69.01       69.55      1.65 o 
   3   0   5        7.37       16.00      1.34 o 
   4   0   5        6.27        3.23      0.85 o 
   5   0   5       19.19       30.63      1.57 o 
   6   0   5       11.83       10.95      1.97 o 
   7   0   5      176.22      154.05      5.16 o 
   8   0   5       32.25       31.31      6.51 o 
   9   0   5        0.41        1.26      3.39 o 
   0   1   5     2158.43     2396.10     20.47 o 
   1   1   5       18.22       21.15      0.60 o 
   2   1   5      327.88      366.79      2.88 o 
   3   1   5      304.44      301.80      4.61 o 
   4   1   5       10.36        7.78      0.72 o 
   5   1   5       58.53       51.69      1.20 o 
   6   1   5        1.94       -0.85      1.04 o 
   7   1   5        1.16       -0.22      1.17 o 
   8   1   5        9.14       14.26      1.48 o 
   9   1   5      104.19      111.18      3.69 o 
   1   2   5      265.15      280.65      2.13 o 
   2   2   5      221.13      235.26      2.24 o 
   3   2   5      133.75      115.54      1.69 o 
   4   2   5      156.70      146.95      2.06 o 
   5   2   5       73.70       63.25      1.29 o 
   6   2   5       35.92       31.45      1.66 o 
   7   2   5       78.23       80.31      2.56 o 
   8   2   5       21.65       17.44      2.40 o 
   9   2   5       18.84       19.72      1.94 o 
   0   3   5     2596.53     2802.78     26.09 o 
   1   3   5      119.08      125.71      1.23 o 
   2   3   5       79.34       87.40      1.29 o 
   3   3   5     1080.91     1141.27      7.73 o 
   4   3   5      101.31       92.46      1.49 o 
   5   3   5       41.66       42.41      1.50 o 
   6   3   5       86.14       90.72      2.39 o 
   7   3   5        0.00       -1.03      1.03 o 
   8   3   5       19.79       20.12      1.73 o 
   9   3   5       15.37       22.44      4.11 o 
   1   4   5        0.00        1.37      0.37 o 
   2   4   5       31.45       26.33      0.68 o 
   3   4   5      261.88      305.79      2.63 o 
   4   4   5        9.40       13.31      0.62 o 
   5   4   5        0.10       -0.81      0.81 o 
   6   4   5        1.68        1.05      1.00 o 
   7   4   5       22.40       28.58      1.73 o 
   8   4   5        6.19        5.93      1.46 o 
   9   4   5        1.18        2.37      1.62 o 
   0   5   5        7.23        6.98      0.78 o 
   1   5   5      360.93      375.00      2.97 o 
   2   5   5       55.61       59.60      0.95 o 
   3   5   5      195.73      196.14      1.86 o 
   4   5   5        1.00       -0.62      0.62 o 
   5   5   5       65.40       68.15      1.29 o 
   6   5   5        6.86        7.99      1.28 o 
   7   5   5        1.91        2.97      1.22 o 
   8   5   5       10.84       12.36      1.65 o 
   9   5   5        3.26        2.19      1.64 o 
   1   6   5     1684.32     1659.46     10.04 o 
   2   6   5       56.91       54.86      1.03 o 
   3   6   5      115.02      109.12      1.46 o 
   4   6   5      101.08       93.08      2.74 o 
   5   6   5       64.67       61.23      1.76 o 
   6   6   5       15.15       14.90      1.56 o 
   7   6   5        0.55       -0.56      1.07 o 
   8   6   5        2.23        0.48      1.23 o 
   0   7   5        0.81        1.42      0.55 o 
   1   7   5        1.85        0.06      0.40 o 
   2   7   5     1014.94     1002.25      6.88 o 
   3   7   5      678.33      655.58      5.32 o 
   4   7   5      620.50      596.89      5.73 o 
   5   7   5      112.04      115.04      2.55 o 
   6   7   5       19.98       17.34      1.56 o 
   7   7   5       30.59       29.30      1.84 o 
   8   7   5        5.67        4.34      1.34 o 
   1   8   5        6.84        8.88      0.58 o 
   2   8   5       47.92       51.53      1.28 o 
   3   8   5      257.69      228.86      2.27 o 
   4   8   5       13.66       19.05      0.99 o 
   5   8   5       83.61       71.97      2.51 o 
   6   8   5       34.44       32.80      1.83 o 
   7   8   5       13.50       13.32      1.51 o 
   8   8   5        0.94        3.37      1.88 o 
   0   9   5      519.89      592.77      8.60 o 
   1   9   5       14.87       18.30      0.75 o 
   2   9   5      358.38      347.16      3.55 o 
   3   9   5      119.86      125.07      1.70 o 
   4   9   5       93.32       96.79      1.98 o 
   5   9   5       84.16       72.88      2.31 o 
   6   9   5       71.62       71.04      2.53 o 
   7   9   5       18.49       19.92      1.79 o 
   8   9   5        0.39        0.67      1.31 o 
   1  10   5        3.48        3.78      0.64 o 
   2  10   5       20.74       21.67      1.04 o 
   3  10   5      257.90      260.00      2.84 o 
   4  10   5        8.91        9.27      1.24 o 
   5  10   5        2.34        4.27      1.14 o 
   6  10   5       16.48       11.31      1.49 o 
   7  10   5       11.13        9.15      1.51 o 
   8  10   5        1.41        2.06      1.92 o 
   0  11   5        0.46        1.92      0.95 o 
   1  11   5        3.16        3.58      0.72 o 
   2  11   5      279.63      281.56      3.65 o 
   3  11   5      388.66      384.26      4.01 o 
   4  11   5      400.82      345.94      6.75 o 
   5  11   5        7.19       11.10      1.30 o 
   6  11   5       27.76       26.50      1.64 o 
   7  11   5       12.60       13.68      1.63 o 
   8  11   5        1.57        0.10      1.31 o 
   1  12   5      433.03      424.30      5.48 o 
   2  12   5       11.82       16.30      1.17 o 
   3  12   5      134.15      138.76      2.87 o 
   4  12   5       32.00       36.65      1.55 o 
   5  12   5       64.18       68.75      2.44 o 
   6  12   5        1.76        1.66      1.13 o 
   7  12   5        0.23       -0.55      1.24 o 
   8  12   5        0.13       -1.20      1.70 o 
   0  13   5       32.27       32.13      3.19 o 
   1  13   5      101.12      110.60      2.61 o 
   2  13   5       25.84       20.97      1.38 o 
   3  13   5        9.84       12.42      1.16 o 
   4  13   5        0.25       -0.96      0.96 o 
   5  13   5       24.71       17.69      1.59 o 
   6  13   5        0.06        0.14      1.10 o 
   7  13   5        0.99       -0.99      1.22 o 
   8  13   5        3.40        7.38      3.89 o 
   1  14   5        2.20        1.48      0.89 o 
   2  14   5       19.84       24.56      1.65 o 
   3  14   5       81.80       71.58      2.34 o 
   4  14   5        1.07       -0.32      1.12 o 
   5  14   5        1.38       -1.09      1.09 o 
   6  14   5        2.09       -0.33      1.25 o 
   7  14   5        9.48        9.67      2.01 o 
   0  15   5      432.11      417.60     14.42 o 
   1  15   5        2.55       -0.51      1.12 o 
   2  15   5        3.36        2.58      1.23 o 
   3  15   5      147.00      146.50      3.27 o 
   4  15   5       42.58       39.69      2.45 o 
   5  15   5        2.11        4.80      1.29 o 
   6  15   5       17.72       22.01      1.85 o 
   7  15   5        0.82       -0.51      1.31 o 
   1  16   5       62.83       58.54      3.79 o 
   2  16   5       38.00       44.16      2.28 o 
   3  16   5      120.48      123.82      3.15 o 
   4  16   5       76.43       78.82      2.87 o 
   5  16   5        2.21        1.26      1.25 o 
   6  16   5       12.55       11.06      1.76 o 
   7  16   5       19.07       26.21      2.12 o 
   0  17   5      145.44      147.42      8.56 o 
   1  17   5        7.69        8.50      1.80 o 
   2  17   5       44.12       37.70      2.25 o 
   3  17   5       50.70       48.76      2.19 o 
   4  17   5        2.81        5.48      1.38 o 
   5  17   5       11.69       14.12      1.69 o 
   6  17   5        2.50        4.50      1.58 o 
   7  17   5        1.42        0.76      1.47 o 
   1  18   5       35.29       29.27      2.55 o 
   2  18   5        1.20        0.48      1.36 o 
   3  18   5       11.54        8.49      1.80 o 
   4  18   5        1.43        0.53      1.36 o 
   5  18   5        0.34       -0.76      1.44 o 
   6  18   5        5.63        7.57      1.91 o 
   0  19   5       65.51       53.63      5.49 o 
   1  19   5        3.83        5.94      2.34 o 
   2  19   5       23.44       16.25      1.90 o 
   3  19   5        0.00        1.17      1.83 o 
   4  19   5        5.89        1.92      1.37 o 
   5  19   5        9.07       14.03      1.83 o 
   6  19   5        0.73        2.83      1.61 o 
   1  20   5        5.20        3.78      2.31 o 
   2  20   5       12.08       13.42      1.77 o 
   3  20   5        4.75        7.97      1.89 o 
   4  20   5        8.29        9.15      1.63 o 
   5  20   5        3.19        5.03      1.59 o 
   6  20   5        1.50        3.16      1.95 o 
   0  21   5       81.32       82.30      7.12 o 
   1  21   5       31.21       26.89      3.35 o 
   2  21   5        8.93        5.75      2.12 o 
   3  21   5       51.61       51.21      3.22 o 
   4  21   5        1.34       -0.87      1.32 o 
   5  21   5        4.25        7.00      1.63 o 
   1  22   5        0.83        1.86      2.36 o 
   2  22   5        0.40       -1.09      2.01 o 
   3  22   5        9.64        7.12      1.98 o 
   4  22   5        2.22        0.39      1.45 o 
   5  22   5        3.03        4.83      1.95 o 
   0  23   5        6.48        9.08      3.88 o 
   1  23   5        3.15        2.13      2.36 o 
   2  23   5        3.75       -0.84      2.07 o 
   3  23   5        6.61        8.55      2.04 o 
   4  23   5        0.14       -0.56      1.84 o 
   1  24   5       20.61       19.79      4.88 o 
   2  24   5        2.27        2.83      2.34 o 
   3  24   5        0.03       -1.67      2.28 o 
   4  24   5        3.06        1.78      4.83 o 
   0  25   5        0.11        0.37      3.39 o 
   1  25   5        0.48        1.72      3.73 o 
   2  25   5       48.92       48.95      6.64 o 
   3  25   5       22.83       18.22      3.44 o 
   1  26   5        0.14       -2.61      3.50 o 
   2  26   5        4.72        6.98      4.42 o 
   0   0   6        1.05       -0.53      0.53 o 
   1   0   6      616.26      704.29      6.81 o 
   2   0   6     2445.63     2460.05     28.84 o 
   3   0   6      631.64      625.44      6.49 o 
   4   0   6        1.04       -0.75      0.86 o 
   5   0   6       16.58       21.41      1.95 o 
   6   0   6        7.72        4.70      1.91 o 
   7   0   6        0.01        0.40      3.62 o 
   8   0   6       28.31       25.96      2.91 o 
   1   1   6      286.84      286.20      2.57 o 
   2   1   6        0.35       -0.84      0.84 o 
   3   1   6        2.57        3.50      0.72 o 
   4   1   6        0.18       -0.62      0.62 o 
   5   1   6      213.69      201.49      4.35 o 
   6   1   6        0.93       -0.49      1.21 o 
   7   1   6       21.78       18.22      1.78 o 
   8   1   6       14.81       16.19      1.71 o 
   0   2   6      384.68      420.95      4.78 o 
   1   2   6      582.64      642.63      4.54 o 
   2   2   6      976.78      987.79      6.47 o 
   3   2   6      657.91      666.29      5.36 o 
   4   2   6      135.88      144.79      2.90 o 
   5   2   6       10.96        7.14      0.96 o 
   6   2   6       36.51       38.48      1.93 o 
   7   2   6       17.95       16.36      1.57 o 
   8   2   6        1.42        0.93      1.42 o 
   1   3   6       94.31      105.28      1.40 o 
   2   3   6      243.22      254.01      2.34 o 
   3   3   6      111.35      107.70      1.66 o 
   4   3   6        7.21        4.12      0.75 o 
   5   3   6        5.55        2.06      0.95 o 
   6   3   6       20.90       21.71      1.55 o 
   7   3   6        1.27        2.88      1.26 o 
   8   3   6       11.73        8.18      1.63 o 
   0   4   6      281.45      267.69      4.12 o 
   1   4   6        6.43        4.30      0.54 o 
   2   4   6       38.56       48.41      1.05 o 
   3   4   6       93.58       89.16      1.52 o 
   4   4   6      172.02      172.73      3.01 o 
   5   4   6       66.43       62.82      2.12 o 
   6   4   6      133.99      136.81      3.04 o 
   7   4   6        2.45        1.28      1.08 o 
   8   4   6        2.36       -0.48      1.39 o 
   1   5   6       82.06       87.47      1.30 o 
   2   5   6       23.75       23.56      0.77 o 
   3   5   6      181.00      188.17      2.11 o 
   4   5   6      407.01      380.35      4.71 o 
   5   5   6       44.24       36.75      1.74 o 
   6   5   6        0.20       -1.02      1.02 o 
   7   5   6        6.28        6.85      1.36 o 
   8   5   6        0.41        0.01      1.43 o 
   0   6   6       45.40       28.54      1.41 o 
   1   6   6       50.50       47.97      1.13 o 
   2   6   6       30.34       26.26      0.76 o 
   3   6   6        2.64        2.82      0.64 o 
   4   6   6        0.33       -0.81      0.81 o 
   5   6   6        8.23        6.95      1.21 o 
   6   6   6        1.63       -1.01      1.01 o 
   7   6   6       10.25        8.00      1.45 o 
   8   6   6        0.58        0.41      1.32 o 
   1   7   6        8.45       10.09      0.62 o 
   2   7   6      148.71      137.33      1.81 o 
   3   7   6       97.12       97.92      1.58 o 
   4   7   6      112.72       91.79      2.37 o 
   5   7   6       29.05       22.54      1.53 o 
   6   7   6        1.63        1.37      1.20 o 
   7   7   6        0.83        1.58      1.29 o 
   8   7   6        3.46        5.13      1.50 o 
   0   8   6      309.83      300.05      5.45 o 
   1   8   6      205.14      213.59      2.86 o 
   2   8   6       89.28       93.80      1.45 o 
   3   8   6      563.89      537.30      4.69 o 
   4   8   6      595.50      583.34      7.23 o 
   5   8   6       63.53       53.10      2.28 o 
   6   8   6        8.83        7.94      1.41 o 
   7   8   6        6.83        7.32      1.45 o 
   8   8   6       30.84       34.28      2.19 o 
   1   9   6       14.03       15.87      0.89 o 
   2   9   6      171.19      174.88      2.18 o 
   3   9   6      387.27      391.67      3.96 o 
   4   9   6      522.70      502.76      9.48 o 
   5   9   6       73.34       74.89      2.63 o 
   6   9   6        8.65        7.87      1.39 o 
   7   9   6        0.52        3.33      1.38 o 
   8   9   6       25.59       25.75      2.32 o 
   0  10   6      195.96      185.23      5.43 o 
   1  10   6       76.32       78.82      1.82 o 
   2  10   6       71.20       73.39      1.51 o 
   3  10   6      433.07      450.37      4.98 o 
   4  10   6      355.13      334.24      4.06 o 
   5  10   6       23.00       18.34      1.67 o 
   6  10   6       14.73       18.52      1.68 o 
   7  10   6        9.95        8.85      1.58 o 
   8  10   6       22.36       28.02      2.27 o 
   1  11   6        3.35        3.97      0.88 o 
   2  11   6       48.97       50.62      1.50 o 
   3  11   6       42.07       40.89      1.37 o 
   4  11   6        3.63        5.92      1.13 o 
   5  11   6       16.58       16.10      1.45 o 
   6  11   6        0.20       -0.63      1.18 o 
   7  11   6        7.77        9.60      1.93 o 
   8  11   6        1.89       -0.90      2.04 o 
   0  12   6       10.90       12.26      1.36 o 
   1  12   6        5.38        4.59      0.74 o 
   2  12   6        0.03       -1.11      1.11 o 
   3  12   6       24.05       25.99      1.47 o 
   4  12   6        2.86        1.85      1.10 o 
   5  12   6        0.52        0.19      1.09 o 
   6  12   6        3.40        1.96      1.35 o 
   7  12   6        2.05        3.80      1.52 o 
   1  13   6       13.01       15.36      0.97 o 
   2  13   6       47.35       51.47      1.99 o 
   3  13   6       28.47       27.21      1.35 o 
   4  13   6      144.88      144.48      3.09 o 
   5  13   6       43.13       46.15      1.99 o 
   6  13   6        1.40       -0.42      1.18 o 
   7  13   6        6.47        5.15      1.66 o 
   0  14   6       36.34       34.47      3.12 o 
   1  14   6       16.24       16.23      1.18 o 
   2  14   6       12.77       10.78      1.36 o 
   3  14   6        1.95        1.07      1.06 o 
   4  14   6       76.82       72.79      2.46 o 
   5  14   6       30.71       25.11      1.67 o 
   6  14   6       42.19       46.70      2.19 o 
   7  14   6        4.40        2.60      1.53 o 
   1  15   6       11.16        7.91      1.54 o 
   2  15   6        7.05        5.61      1.26 o 
   3  15   6        9.00        9.98      1.35 o 
   4  15   6        4.92        4.19      1.26 o 
   5  15   6        5.33        2.17      1.47 o 
   6  15   6        2.55        2.50      1.53 o 
   7  15   6        1.72        3.08      1.74 o 
   0  16   6       70.74       72.33      4.41 o 
   1  16   6       66.71       60.09      2.89 o 
   2  16   6      304.12      291.10      5.77 o 
   3  16   6      184.36      178.61      9.18 o 
   4  16   6        3.30        1.36      1.23 o 
   5  16   6       15.59       20.15      1.76 o 
   6  16   6        1.00        1.22      1.67 o 
   1  17   6       50.01       54.13      3.14 o 
   2  17   6        0.06       -0.27      1.29 o 
   3  17   6        5.99        7.52      1.72 o 
   4  17   6        4.89        4.51      1.33 o 
   5  17   6       39.19       48.02      4.80 o 
   6  17   6        2.71        2.86      1.69 o 
   0  18   6        0.94        0.49      2.07 o 
   1  18   6       42.24       44.71      2.83 o 
   2  18   6      221.93      206.02      5.89 o 
   3  18   6       46.99       54.51      2.98 o 
   4  18   6        0.19       -0.96      1.24 o 
   5  18   6        2.68        7.15      1.87 o 
   6  18   6        1.81        5.02      1.83 o 
   1  19   6       18.18       22.56      2.21 o 
   2  19   6        0.13        1.84      1.48 o 
   3  19   6        0.52        0.94      1.52 o 
   4  19   6        0.07       -0.49      2.45 o 
   5  19   6       20.98       32.01      2.92 o 
   6  19   6        1.03       -4.39      4.39 o 
   0  20   6       26.80       31.71      3.54 o 
   1  20   6        7.34        5.33      1.75 o 
   2  20   6       27.47       34.38      2.94 o 
   3  20   6       56.57       53.65      4.10 o 
   4  20   6        8.44        6.14      2.45 o 
   5  20   6        0.07       -1.31      1.59 o 
   1  21   6        1.04       -1.83      1.83 o 
   2  21   6       13.66        9.80      4.25 o 
   3  21   6       10.40       12.10      6.88 o 
   4  21   6        1.12       -2.61      3.10 o 
   5  21   6        0.06       -1.64      1.80 o 
   0  22   6       20.54       19.44      3.27 o 
   1  22   6        2.85        5.47      2.11 o 
   2  22   6        6.80        5.00      3.82 o 
   3  22   6       16.35       15.70      3.03 o 
   4  22   6        2.85       -0.21      1.82 o 
   1  23   6        4.97        3.65      3.88 o 
   2  23   6        0.60        3.10      3.65 o 
   3  23   6       11.74        4.99      2.72 o 
   4  23   6       19.39       21.54      5.57 o 
   0  24   6        6.06        3.55      2.60 o 
   1  24   6        2.01        0.23      3.71 o 
   2  24   6        0.02        5.66      4.45 o 
   3  24   6        0.41       -2.28      2.28 o 
   1  25   6        4.36        3.48      3.88 o 
   2  25   6        8.34       16.92      5.46 o 
   1   0   7      120.41      118.29      2.11 o 
   2   0   7        7.66        5.88      1.83 o 
   3   0   7      124.64      128.67      2.43 o 
   4   0   7        0.20       -0.84      0.84 o 
   5   0   7       42.67       37.58      4.78 o 
   6   0   7       57.56       52.04      3.68 o 
   7   0   7       14.68       11.22      2.37 o 
   8   0   7        0.01       -0.37      1.87 o 
   0   1   7       44.77       43.11      1.25 o 
   1   1   7       16.80       12.85      0.63 o 
   2   1   7      695.24      751.78      5.26 o 
   3   1   7        0.19       -0.58      0.58 o 
   4   1   7       21.48       12.13      1.12 o 
   5   1   7      274.81      252.64      4.45 o 
   6   1   7       15.27       17.15      1.81 o 
   7   1   7        2.40        2.10      1.40 o 
   8   1   7       12.53       11.69      1.74 o 
   1   2   7       44.60       45.04      1.11 o 
   2   2   7      288.22      290.38      3.00 o 
   3   2   7      194.07      180.56      2.34 o 
   4   2   7       54.29       52.21      1.48 o 
   5   2   7       66.85       63.63      2.46 o 
   6   2   7       64.59       54.17      2.15 o 
   7   2   7        6.35        5.66      1.44 o 
   8   2   7        2.29        2.29      1.48 o 
   0   3   7      366.99      359.17      5.30 o 
   1   3   7      249.38      251.23      2.58 o 
   2   3   7      768.93      769.45      5.94 o 
   3   3   7       44.66       39.50      1.14 o 
   4   3   7        2.49        1.93      0.70 o 
   5   3   7       39.08       41.87      1.91 o 
   6   3   7        0.31       -0.31      1.11 o 
   7   3   7        2.45        1.50      1.33 o 
   8   3   7        2.11        1.64      1.43 o 
   1   4   7       21.20       23.97      0.89 o 
   2   4   7      149.45      159.99      1.92 o 
   3   4   7        7.61        7.32      0.66 o 
   4   4   7       60.17       60.73      1.86 o 
   5   4   7       58.77       53.10      2.11 o 
   6   4   7        1.35        1.62      1.17 o 
   7   4   7        0.12       -1.11      1.11 o 
   8   4   7        7.95        9.14      1.92 o 
   0   5   7       10.35       13.60      1.23 o 
   1   5   7       14.77       11.19      0.83 o 
   2   5   7       31.24       27.19      0.90 o 
   3   5   7       21.10       18.89      0.89 o 
   4   5   7        2.20       -0.33      1.41 o 
   5   5   7        0.07       -1.06      1.06 o 
   6   5   7       13.29        9.45      1.38 o 
   7   5   7       17.15       17.05      1.61 o 
   8   5   7       10.02        9.68      1.84 o 
   1   6   7       33.49       42.57      1.30 o 
   2   6   7       11.33        9.31      0.69 o 
   3   6   7      141.38      128.19      2.10 o 
   4   6   7      259.40      258.91      3.83 o 
   5   6   7        0.58       -1.04      1.04 o 
   6   6   7        0.11       -0.98      1.06 o 
   7   6   7       35.80       37.04      2.20 o 
   8   6   7        0.00       -0.36      2.25 o 
   0   7   7      146.92      158.84      3.27 o 
   1   7   7      264.24      251.99      2.86 o 
   2   7   7      284.47      293.86      2.84 o 
   3   7   7      360.16      332.50      3.46 o 
   4   7   7      235.77      224.38      4.18 o 
   5   7   7        3.11        2.73      1.20 o 
   6   7   7        3.00        0.86      1.16 o 
   7   7   7       14.74       18.82      1.87 o 
   8   7   7       38.56       39.92      2.52 o 
   1   8   7       70.58       64.53      1.43 o 
   2   8   7        7.80       10.65      0.92 o 
   3   8   7      170.68      158.78      2.34 o 
   4   8   7      163.12      152.15      3.24 o 
   5   8   7        1.47        0.01      1.12 o 
   6   8   7       41.99       41.13      2.19 o 
   7   8   7       16.19       19.09      1.93 o 
   8   8   7        2.97        2.76      2.27 o 
   0   9   7      427.78      441.05      7.43 o 
   1   9   7      133.61      126.23      2.23 o 
   2   9   7       77.88       83.87      1.90 o 
   3   9   7       62.66       63.37      1.85 o 
   4   9   7      106.80       96.79      2.99 o 
   5   9   7       97.13       81.79      2.82 o 
   6   9   7       14.67       11.23      1.59 o 
   7   9   7       13.23       18.77      1.90 o 
   1  10   7        6.37        5.42      0.95 o 
   2  10   7        5.05        3.78      1.02 o 
   3  10   7       87.98       94.52      2.85 o 
   4  10   7       80.55       71.69      2.67 o 
   5  10   7       10.97        7.42      1.48 o 
   6  10   7       26.00       27.76      2.04 o 
   7  10   7        7.85        7.58      1.69 o 
   0  11   7       26.27       23.42      2.67 o 
   1  11   7       86.59       86.67      2.40 o 
   2  11   7       92.18       98.29      2.44 o 
   3  11   7      193.18      183.83      2.86 o 
   4  11   7      173.69      167.23      3.78 o 
   5  11   7        0.67        0.54      1.27 o 
   6  11   7        0.01       -1.33      1.33 o 
   7  11   7        9.18        7.15      1.69 o 
   1  12   7       11.80        6.59      0.95 o 
   2  12   7        1.81       -0.10      0.90 o 
   3  12   7       87.68       91.98      2.94 o 
   4  12   7       65.87       76.08      2.73 o 
   5  12   7        0.17       -1.19      1.19 o 
   6  12   7        0.45        1.84      1.45 o 
   7  12   7       11.38       10.33      1.85 o 
   0  13   7       16.58       16.83      3.10 o 
   1  13   7        7.02        5.90      1.00 o 
   2  13   7        6.95        5.83      1.33 o 
   3  13   7       59.68       63.67      1.90 o 
   4  13   7       18.77       16.91      1.74 o 
   5  13   7        0.02        1.15      1.31 o 
   6  13   7        3.68        6.42      1.64 o 
   7  13   7        7.54        6.90      1.72 o 
   1  14   7        0.25        0.20      0.97 o 
   2  14   7       37.15       42.38      1.91 o 
   3  14   7        4.39        0.21      1.28 o 
   4  14   7       39.61       41.77      2.24 o 
   5  14   7       11.30       12.61      1.70 o 
   6  14   7        9.31        8.93      1.77 o 
   0  15   7       11.38        9.21      3.23 o 
   1  15   7       55.73       48.42      2.00 o 
   2  15   7      222.55      238.62      6.43 o 
   3  15   7       12.67        8.31      1.69 o 
   4  15   7        2.55        1.79      1.52 o 
   5  15   7       24.49       31.74      2.22 o 
   6  15   7        1.28       -0.21      1.54 o 
   1  16   7       13.79       13.83      1.57 o 
   2  16   7       22.44       27.42      2.69 o 
   3  16   7       64.35       60.15      3.41 o 
   4  16   7       22.07       25.90      2.20 o 
   5  16   7       24.97       24.07      2.30 o 
   6  16   7       16.23       12.97      1.95 o 
   0  17   7       26.75       24.35      3.11 o 
   1  17   7        0.86        0.37      1.54 o 
   2  17   7      154.84      153.09      4.83 o 
   3  17   7        3.51        1.45      1.78 o 
   4  17   7        3.95        4.74      1.63 o 
   5  17   7       66.69       78.74      4.59 o 
   6  17   7        1.78        1.64      1.87 o 
   1  18   7        5.61        6.39      1.73 o 
   2  18   7        5.08        4.63      1.85 o 
   3  18   7       23.45       26.55      2.70 o 
   4  18   7        0.00        1.19      1.58 o 
   5  18   7        3.39        9.04      2.07 o 
   0  19   7        0.47        0.07      2.56 o 
   1  19   7        1.19        1.96      1.66 o 
   2  19   7       43.37       36.94      4.07 o 
   3  19   7        2.00        0.37      1.89 o 
   4  19   7        6.82        6.60      1.83 o 
   5  19   7       33.08       40.91      3.49 o 
   1  20   7       14.13       15.48      2.24 o 
   2  20   7       35.86       39.94      5.52 o 
   3  20   7       14.35       20.19      3.22 o 
   4  20   7        2.13        1.81      1.80 o 
   0  21   7       15.42       16.03      3.22 o 
   1  21   7       19.32       15.75      2.23 o 
   2  21   7       17.65       26.57      6.43 o 
   3  21   7        1.26        1.10      2.07 o 
   4  21   7        0.02        0.79      1.95 o 
   1  22   7        1.71        3.48      4.48 o 
   2  22   7        3.62        1.52      2.88 o 
   3  22   7        3.67        4.13      2.37 o 
   0  23   7        0.45        0.01      2.54 o 
   1  23   7        5.25        6.15      5.60 o 
   2  23   7        7.15        3.84      3.01 o 
   3  23   7        0.24        2.24      3.52 o 
   1  24   7        0.05        2.58      2.89 o 
   0   0   8      283.44      278.59      4.04 o 
   1   0   8       16.16       15.38      0.97 o 
   2   0   8      269.11      227.83      3.38 o 
   3   0   8      247.86      261.43      3.74 o 
   4   0   8       26.91       27.42      4.21 o 
   5   0   8       27.02       29.65      3.18 o 
   6   0   8       38.30       47.99      5.08 o 
   7   0   8       10.18       13.33      3.43 o 
   1   1   8      216.08      227.16      2.35 o 
   2   1   8       53.89       45.41      1.46 o 
   3   1   8        1.24        0.00      0.82 o 
   4   1   8       11.32       11.40      1.29 o 
   5   1   8       45.70       35.84      2.31 o 
   6   1   8       52.80       52.07      2.76 o 
   7   1   8       11.54       12.79      1.77 o 
   0   2   8        4.05        5.78      0.79 o 
   1   2   8       58.75       58.68      1.32 o 
   2   2   8       87.67       77.79      1.44 o 
   3   2   8        7.39        5.18      0.78 o 
   4   2   8      152.47      143.31      3.71 o 
   5   2   8       49.32       53.14      2.15 o 
   6   2   8       41.58       45.54      2.35 o 
   7   2   8        1.91        3.23      1.47 o 
   1   3   8       20.19       21.77      0.91 o 
   2   3   8        8.47        7.82      0.84 o 
   3   3   8       15.06       14.96      0.79 o 
   4   3   8        6.61        6.92      1.25 o 
   5   3   8        5.06        2.89      1.24 o 
   6   3   8        9.86       12.18      1.77 o 
   7   3   8        1.34        1.32      1.46 o 
   0   4   8      334.18      344.36      6.31 o 
   1   4   8       26.12       24.96      0.95 o 
   2   4   8       55.98       56.68      1.47 o 
   3   4   8        0.03       -0.67      0.67 o 
   4   4   8        1.38       -0.25      1.08 o 
   5   4   8       14.28       11.50      1.41 o 
   6   4   8       19.09       17.52      1.64 o 
   7   4   8        0.19        0.25      1.41 o 
   1   5   8       90.47       88.76      1.71 o 
   2   5   8        0.00        0.13      0.72 o 
   3   5   8      107.63      112.77      1.98 o 
   4   5   8       53.29       47.00      1.97 o 
   5   5   8       17.99       22.23      1.63 o 
   6   5   8        6.80        4.79      1.37 o 
   7   5   8        0.45       -0.14      1.30 o 
   0   6   8      263.15      224.36      4.22 o 
   1   6   8        0.56        0.57      0.75 o 
   2   6   8        0.50       -0.83      0.83 o 
   3   6   8        0.02       -0.65      0.96 o 
   4   6   8        5.34        3.48      1.21 o 
   5   6   8        4.32        5.44      1.28 o 
   6   6   8       10.87       10.47      1.52 o 
   7   6   8        3.94        3.97      1.58 o 
   1   7   8        0.35       -0.71      0.71 o 
   2   7   8       11.31        7.91      0.87 o 
   3   7   8        7.43        8.78      1.24 o 
   4   7   8       24.63       24.50      1.65 o 
   5   7   8       13.93       16.04      1.79 o 
   6   7   8       23.75       22.28      1.81 o 
   7   7   8        1.53        3.64      1.62 o 
   0   8   8      657.36      635.60     10.03 o 
   1   8   8        0.00       -0.70      0.74 o 
   2   8   8        3.04        2.28      0.73 o 
   3   8   8      414.65      409.48      5.60 o 
   4   8   8       16.27       18.96      1.57 o 
   5   8   8       16.68       14.87      1.57 o 
   6   8   8       38.67       36.59      2.30 o 
   7   8   8       58.51       65.30      3.69 o 
   1   9   8       14.51       14.04      1.10 o 
   2   9   8      176.78      176.63      3.40 o 
   3   9   8        2.12        0.93      1.05 o 
   4   9   8       38.23       30.82      1.78 o 
   5   9   8      114.33      109.14      3.27 o 
   6   9   8        4.97        7.68      1.67 o 
   7   9   8       10.78       12.54      1.92 o 
   0  10   8      406.18      401.43     10.86 o 
   1  10   8        5.20        2.69      1.11 o 
   2  10   8        1.46       -0.31      0.92 o 
   3  10   8      192.21      197.05      3.49 o 
   4  10   8        1.24        1.65      1.27 o 
   5  10   8       10.22       14.66      1.74 o 
   6  10   8       29.28       33.17      2.26 o 
   7  10   8       48.89       52.45      2.77 o 
   1  11   8        1.41       -1.11      1.28 o 
   2  11   8        0.02       -1.09      1.09 o 
   3  11   8        9.89        6.55      1.26 o 
   4  11   8        1.56        0.08      1.30 o 
   5  11   8       19.84       27.08      2.45 o 
   6  11   8        7.33        5.94      1.66 o 
   7  11   8        3.95        3.69      3.03 o 
   0  12   8      111.65      108.74      5.26 o 
   1  12   8       10.84       12.58      1.95 o 
   2  12   8        0.40       -1.06      1.06 o 
   3  12   8        5.33        5.22      1.43 o 
   4  12   8       10.53       11.42      1.61 o 
   5  12   8        1.88        3.61      1.47 o 
   6  12   8       17.88       17.14      1.97 o 
   1  13   8       34.08       33.39      2.37 o 
   2  13   8        4.10        1.17      1.34 o 
   3  13   8       23.51       18.85      1.72 o 
   4  13   8       41.26       40.71      2.27 o 
   5  13   8        8.12        8.78      1.70 o 
   6  13   8       16.76       22.10      2.12 o 
   0  14   8       66.56       67.15      4.55 o 
   1  14   8        1.26        0.39      1.57 o 
   2  14   8        5.45       -0.34      1.31 o 
   3  14   8        3.69        3.22      1.58 o 
   4  14   8        0.18        1.56      1.40 o 
   5  14   8        3.02        1.34      1.46 o 
   6  14   8       11.43       12.79      1.96 o 
   1  15   8       21.81       19.69      2.09 o 
   2  15   8        8.83        6.54      2.14 o 
   3  15   8        0.27       -1.36      1.36 o 
   4  15   8        0.01       -0.04      1.49 o 
   5  15   8        1.99        0.73      1.52 o 
   6  15   8        7.15        9.09      1.93 o 
   0  16   8       15.07       18.51      3.22 o 
   1  16   8       15.61       19.32      2.21 o 
   2  16   8       55.05       56.65      2.63 o 
   3  16   8        5.73        3.85      1.61 o 
   4  16   8       58.94       59.75      3.08 o 
   5  16   8       19.63       23.48      2.45 o 
   1  17   8       67.86       61.96      3.30 o 
   2  17   8        5.65        5.05      2.25 o 
   3  17   8        0.59        0.88      1.59 o 
   4  17   8        4.97        6.04      1.81 o 
   5  17   8       12.71       16.09      2.43 o 
   0  18   8       51.52       53.74      6.43 o 
   1  18   8        4.31        7.79      2.02 o 
   2  18   8       37.59       40.36      4.77 o 
   3  18   8       23.60       20.10      2.26 o 
   4  18   8        1.07        0.59      1.68 o 
   5  18   8        5.21        8.64      3.75 o 
   1  19   8       16.43       19.02      2.27 o 
   2  19   8        7.69       10.71      3.24 o 
   3  19   8        1.51        0.81      2.01 o 
   4  19   8        7.45       11.46      2.07 o 
   0  20   8        9.89        9.55      2.99 o 
   1  20   8        1.04        1.33      3.02 o 
   2  20   8        1.70        4.78      2.89 o 
   3  20   8        0.37       -0.60      1.96 o 
   4  20   8        6.98        8.09      3.52 o 
   1  21   8        8.98       10.92      3.20 o 
   2  21   8        2.03        4.05      2.98 o 
   3  21   8        1.66       -0.33      2.09 o 
   0  22   8       16.48       23.28      3.60 o 
   1  22   8        4.63        7.29      3.17 o 
   2  22   8       15.26       15.72      3.70 o 
   1  23   8        7.98        9.73      3.95 o 
   1   0   9        2.32       -0.70      0.70 o 
   2   0   9        0.82        0.61      1.98 o 
   3   0   9      115.82      106.02      3.99 o 
   4   0   9       72.46       68.57      4.41 o 
   5   0   9        0.43        5.13      2.50 o 
   6   0   9        2.82        0.72      2.34 o 
   7   0   9       14.83       17.37      2.73 o 
   0   1   9      108.08      126.32      2.26 o 
   1   1   9        3.27        9.57      0.60 o 
   2   1   9      122.84      123.83      1.89 o 
   3   1   9        0.01       -0.65      1.13 o 
   4   1   9       40.59       41.44      2.08 o 
   5   1   9      153.31      140.57      4.18 o 
   6   1   9       14.22       24.55      2.09 o 
   7   1   9        6.26        4.03      1.71 o 
   1   2   9       78.07       76.64      1.30 o 
   2   2   9        3.84        2.01      0.70 o 
   3   2   9        6.67        5.24      0.88 o 
   4   2   9       16.09       18.03      1.52 o 
   5   2   9        0.91        1.62      1.25 o 
   6   2   9        3.60        3.90      1.66 o 
   7   2   9       23.47       23.61      2.16 o 
   0   3   9       10.50        8.57      1.02 o 
   1   3   9       32.73       27.67      1.08 o 
   2   3   9      147.08      140.74      2.04 o 
   3   3   9        0.05       -0.73      0.73 o 
   4   3   9       19.99       22.12      1.59 o 
   5   3   9       71.83       75.63      2.62 o 
   6   3   9       12.09        9.67      1.80 o 
   7   3   9        1.59       -1.49      1.49 o 
   1   4   9        1.80        1.73      0.71 o 
   2   4   9        1.37        0.88      0.68 o 
   3   4   9        1.63        0.01      0.78 o 
   4   4   9       27.41       25.48      1.69 o 
   5   4   9       18.00       16.09      1.63 o 
   6   4   9        2.32        2.81      1.38 o 
   7   4   9        0.24       -0.36      1.59 o 
   0   5   9       53.80       54.41      1.97 o 
   1   5   9       10.31        9.62      0.94 o 
   2   5   9        4.63        2.91      0.82 o 
   3   5   9        9.51       10.55      1.18 o 
   4   5   9       40.90       43.62      2.01 o 
   5   5   9       14.51       11.92      1.54 o 
   6   5   9        6.20        4.73      1.46 o 
   7   5   9       14.63       13.86      1.99 o 
   1   6   9      247.21      257.06      3.17 o 
   2   6   9        9.50        7.90      0.92 o 
   3   6   9       11.52       15.80      1.29 o 
   4   6   9        4.39        4.40      1.27 o 
   5   6   9       15.63       13.54      1.57 o 
   6   6   9        5.15        5.77      1.49 o 
   7   6   9        6.08        8.71      1.67 o 
   0   7   9       79.74       81.27      2.77 o 
   1   7   9      287.89      270.11      3.29 o 
   2   7   9       11.34       11.99      0.99 o 
   3   7   9        0.30       -0.96      0.96 o 
   4   7   9       71.56       77.04      2.58 o 
   5   7   9       14.40       11.95      1.55 o 
   6   7   9        3.94        2.18      1.47 o 
   7   7   9        4.84        3.12      2.75 o 
   1   8   9        5.84        5.33      1.17 o 
   2   8   9       68.51       71.77      2.04 o 
   3   8   9       16.65       16.14      1.47 o 
   4   8   9        3.99        1.76      1.26 o 
   5   8   9       15.71       12.73      1.57 o 
   6   8   9       39.92       45.83      2.36 o 
   0   9   9       26.74       24.28      4.23 o 
   1   9   9      132.88      122.31      2.34 o 
   2   9   9      173.02      167.01      2.96 o 
   3   9   9       11.80        9.95      1.37 o 
   4   9   9      136.68      139.20      3.34 o 
   5   9   9        6.02        3.75      1.38 o 
   6   9   9        0.99        4.03      1.96 o 
   1  10   9        7.10        4.08      1.14 o 
   2  10   9       42.10       45.92      1.77 o 
   3  10   9        1.35        0.82      1.13 o 
   4  10   9        2.41        1.03      1.39 o 
   5  10   9       20.26       22.33      2.00 o 
   6  10   9       26.64       25.66      2.23 o 
   0  11   9       10.12       10.42      2.55 o 
   1  11   9      125.59      127.94      4.17 o 
   2  11   9        0.20        0.39      1.09 o 
   3  11   9        0.81        2.22      1.31 o 
   4  11   9       31.63       32.37      2.13 o 
   5  11   9        4.62        6.29      1.65 o 
   6  11   9        1.25        0.49      1.60 o 
   1  12   9       97.60      107.16      3.96 o 
   2  12   9        1.05       -0.13      1.09 o 
   3  12   9        7.53        7.80      1.52 o 
   4  12   9        0.46       -0.24      1.36 o 
   5  12   9        8.71        6.22      1.66 o 
   6  12   9        5.89        6.42      1.87 o 
   0  13   9        6.79        5.79      2.51 o 
   1  13   9        3.99        3.04      1.69 o 
   2  13   9        0.44       -0.86      1.23 o 
   3  13   9       26.91       32.29      2.12 o 
   4  13   9       11.47       11.99      1.77 o 
   5  13   9       13.22       14.65      1.92 o 
   1  14   9        0.25       -1.45      1.45 o 
   2  14   9        4.16        2.32      1.77 o 
   3  14   9        1.30       -0.95      1.41 o 
   4  14   9       11.11        7.36      1.64 o 
   5  14   9        1.02        0.31      1.53 o 
   0  15   9        3.29       -0.04      2.31 o 
   1  15   9       19.77       19.17      2.30 o 
   2  15   9       53.82       50.78      3.25 o 
   3  15   9        0.00        0.09      1.44 o 
   4  15   9        3.23        3.90      1.78 o 
   5  15   9       32.56       32.55      2.45 o 
   1  16   9       37.17       37.44      2.75 o 
   2  16   9        8.42        9.82      2.98 o 
   3  16   9        1.14       -0.40      1.54 o 
   4  16   9       10.03       11.55      2.00 o 
   5  16   9        3.53        5.72      5.37 o 
   0  17   9       19.89       19.22      6.23 o 
   1  17   9        2.89        3.85      1.83 o 
   2  17   9       17.17       15.30      3.19 o 
   3  17   9        0.52       -0.64      1.59 o 
   4  17   9        4.55        4.63      1.81 o 
   1  18   9        3.06        2.17      2.02 o 
   2  18   9        0.44       -0.95      1.89 o 
   3  18   9       14.90       19.26      3.02 o 
   4  18   9       14.35       16.01      2.30 o 
   0  19   9       12.83       20.47      3.66 o 
   1  19   9        0.66        1.00      2.58 o 
   2  19   9       21.50       22.29      5.08 o 
   3  19   9        1.25       -0.63      1.94 o 
   1  20   9        4.16        6.32      2.97 o 
   2  20   9        0.35       -0.76      1.97 o 
   0  21   9        0.00       -2.21      3.59 o 
   1  21   9        0.65        0.03      2.68 o 
   0   0  10      201.43      190.32      6.63 o 
   1   0  10       67.78       74.63      2.12 o 
   2   0  10       35.44       48.31      2.14 o 
   3   0  10       40.52       46.82      3.70 o 
   4   0  10       10.63       11.96      2.65 o 
   5   0  10       70.56       65.47      4.47 o 
   6   0  10        6.94        2.68      2.22 o 
   1   1  10        1.37        0.28      0.63 o 
   2   1  10       37.45       32.85      1.31 o 
   3   1  10       16.69       15.20      1.43 o 
   4   1  10       20.68       26.28      2.07 o 
   5   1  10       34.57       44.38      2.51 o 
   6   1  10       11.98       12.81      2.00 o 
   0   2  10      101.17       96.37      2.69 o 
   1   2  10       13.55       11.97      0.81 o 
   2   2  10       60.63       65.59      1.76 o 
   3   2  10       51.42       51.20      2.18 o 
   4   2  10       31.74       34.74      2.17 o 
   5   2  10       12.01       15.05      1.85 o 
   6   2  10        6.38        6.43      1.85 o 
   1   3  10       18.84       16.01      0.80 o 
   2   3  10       26.92       23.12      1.22 o 
   3   3  10        5.77        3.85      1.20 o 
   4   3  10        1.87        4.97      1.32 o 
   5   3  10        7.03        8.08      1.46 o 
   6   3  10        1.65       -1.57      1.57 o 
   0   4  10       76.05       78.77      2.27 o 
   1   4  10        0.16       -0.67      0.67 o 
   2   4  10       35.50       35.32      1.40 o 
   3   4  10        1.82        1.45      1.14 o 
   4   4  10        2.30        2.43      1.24 o 
   5   4  10        0.64        1.37      1.37 o 
   6   4  10        0.19       -0.86      1.62 o 
   1   5  10       15.49       17.79      1.13 o 
   2   5  10       91.47       95.11      2.05 o 
   3   5  10       22.15       21.07      1.61 o 
   4   5  10        2.87        1.89      1.24 o 
   5   5  10        2.02        2.10      1.32 o 
   6   5  10        1.37       -1.40      1.40 o 
   0   6  10       15.31       10.75      1.84 o 
   1   6  10       28.38       30.59      1.32 o 
   2   6  10        5.09        3.63      1.03 o 
   3   6  10        0.65        0.27      1.15 o 
   4   6  10        1.73        1.14      1.23 o 
   5   6  10        3.04        2.86      1.37 o 
   6   6  10        2.39        5.39      1.59 o 
   1   7  10        7.48        5.76      0.96 o 
   2   7  10        3.24        2.12      1.03 o 
   3   7  10       70.91       71.63      2.47 o 
   4   7  10       23.52       25.48      1.78 o 
   5   7  10        5.89        4.52      1.44 o 
   6   7  10        9.21        8.04      1.72 o 
   0   8  10        1.41        3.46      1.66 o 
   1   8  10        1.23        1.06      1.33 o 
   2   8  10       13.50       10.56      1.21 o 
   3   8  10       20.34       21.20      1.68 o 
   4   8  10       27.33       27.09      1.83 o 
   5   8  10        0.21        0.06      1.33 o 
   6   8  10       51.21       56.04      2.69 o 
   1   9  10        8.72       12.29      1.45 o 
   2   9  10       27.18       26.91      1.50 o 
   3   9  10       23.72       20.93      1.66 o 
   4   9  10       31.97       33.89      2.05 o 
   5   9  10        0.82        2.33      1.42 o 
   0  10  10        0.28        0.34      1.56 o 
   1  10  10        0.00       -0.39      1.04 o 
   2  10  10        2.65        1.31      1.08 o 
   3  10  10       13.49       14.74      1.54 o 
   4  10  10       24.91       22.56      1.83 o 
   5  10  10        0.17        0.73      1.51 o 
   1  11  10        2.52        1.02      1.30 o 
   2  11  10        1.59        0.45      1.26 o 
   3  11  10       27.97       32.08      2.17 o 
   4  11  10       23.67       21.09      2.03 o 
   5  11  10        5.78        6.54      1.72 o 
   0  12  10       13.84       10.71      2.93 o 
   1  12  10        7.28        8.69      1.65 o 
   2  12  10        4.00        3.08      1.41 o 
   3  12  10        0.17       -0.81      1.58 o 
   4  12  10        1.46        0.08      1.42 o 
   5  12  10        3.10        3.16      1.72 o 
   1  13  10        4.08        0.97      1.40 o 
   2  13  10       36.95       38.48      2.47 o 
   3  13  10        8.35        8.38      1.66 o 
   4  13  10        2.17        1.59      1.52 o 
   5  13  10        5.98        2.83      3.24 o 
   0  14  10       22.67       21.45      4.35 o 
   1  14  10        0.54       -0.65      1.42 o 
   2  14  10       16.11       14.83      2.03 o 
   3  14  10        2.67        1.03      1.54 o 
   4  14  10        4.07        5.00      2.10 o 
   1  15  10        0.36        0.61      1.77 o 
   2  15  10        9.54        6.96      1.83 o 
   3  15  10        2.84        0.72      1.64 o 
   4  15  10        0.02        0.86      1.64 o 
   0  16  10       72.30       74.49     13.23 o 
   1  16  10        3.59        2.14      2.78 o 
   2  16  10        4.76        2.96      1.69 o 
   3  16  10       14.88       16.16      2.15 o 
   1  17  10        0.93       -0.84      2.56 o 
   2  17  10        2.96        3.31      2.03 o 
   3  17  10        3.68        1.17      1.77 o 
   0  18  10       28.31       30.92      4.18 o 
   1  18  10       11.43       17.09      3.64 o 
   2  18  10        4.44        6.59      2.25 o 
   1  19  10        1.75        5.44      2.99 o 
   1   0  11       75.86       85.34      2.79 o 
   2   0  11       25.49       22.16      1.78 o 
   3   0  11        1.09        0.34      1.78 o 
   4   0  11       54.02       48.14      3.37 o 
   5   0  11        2.47        3.00      2.28 o 
   0   1  11        0.03        1.43      1.19 o 
   1   1  11       34.58       42.53      1.51 o 
   2   1  11        0.69       -0.48      0.89 o 
   3   1  11        7.14        6.53      1.38 o 
   4   1  11        0.65        2.40      1.55 o 
   5   1  11        5.19        7.88      1.90 o 
   1   2  11       48.09       45.71      1.65 o 
   2   2  11       23.12       21.71      1.33 o 
   3   2  11        4.47        4.12      1.49 o 
   4   2  11       12.89       13.71      1.87 o 
   5   2  11       19.53       20.03      2.12 o 
   0   3  11       70.28       88.87      2.85 o 
   1   3  11        2.46        1.18      0.99 o 
   2   3  11        1.13       -0.09      1.15 o 
   3   3  11        5.32        3.52      1.57 o 
   4   3  11        7.49        7.94      1.76 o 
   5   3  11        0.23        1.08      1.65 o 
   1   4  11        5.45        6.93      1.09 o 
   2   4  11        5.99        5.50      1.28 o 
   3   4  11       12.05       11.06      1.72 o 
   4   4  11        0.50        0.71      1.52 o 
   5   4  11       14.75       16.56      2.64 o 
   0   5  11       39.22       44.87      2.18 o 
   1   5  11       21.78       25.70      1.39 o 
   2   5  11        3.63        0.72      1.63 o 
   3   5  11        0.74       -0.38      1.40 o 
   4   5  11        3.40        3.17      1.62 o 
   5   5  11        0.14       -0.04      1.64 o 
   1   6  11        0.07       -0.87      1.14 o 
   2   6  11        2.00        5.75      1.54 o 
   3   6  11       30.94       30.86      1.89 o 
   4   6  11        3.35        4.39      1.83 o 
   5   6  11        1.24        1.44      1.45 o 
   0   7  11      101.26      103.72      3.51 o 
   1   7  11        2.77       -0.61      1.18 o 
   2   7  11        9.52        6.87      1.30 o 
   3   7  11       11.99       15.94      1.61 o 
   4   7  11        2.72        2.16      1.39 o 
   5   7  11        7.60        9.14      1.76 o 
   1   8  11       57.42       56.43      2.10 o 
   2   8  11        0.00        0.46      1.16 o 
   3   8  11       28.65       30.11      1.95 o 
   4   8  11       17.22       19.37      1.79 o 
   5   8  11       18.28       19.64      2.00 o 
   0   9  11       20.21       16.26      2.74 o 
   1   9  11        0.16       -0.92      1.02 o 
   2   9  11        2.24        1.31      1.18 o 
   3   9  11       32.25       40.03      2.10 o 
   4   9  11        1.22        0.78      1.48 o 
   1  10  11       19.21       20.02      1.55 o 
   2  10  11        0.12        0.32      1.19 o 
   3  10  11       19.11       21.84      1.80 o 
   4  10  11        8.70       10.05      1.63 o 
   0  11  11       65.01       63.17      7.13 o 
   1  11  11        1.29        0.34      1.22 o 
   2  11  11        2.79        0.79      1.40 o 
   3  11  11        4.77        3.89      1.55 o 
   4  11  11        1.61       -0.50      1.50 o 
   1  12  11        0.73       -1.64      1.77 o 
   2  12  11        4.61        8.44      1.80 o 
   3  12  11        9.98        9.40      1.73 o 
   4  12  11        1.07        0.32      1.55 o 
   0  13  11       17.85       16.39      5.59 o 
   1  13  11       17.82       17.94      2.44 o 
   2  13  11        0.39       -0.78      1.52 o 
   3  13  11        0.86       -1.02      1.61 o 
   1  14  11        0.00       -1.72      1.72 o 
   2  14  11        2.94        4.60      1.76 o 
   3  14  11        0.48       -0.97      1.54 o 
   0  15  11       13.18       16.04      3.58 o 
   1  15  11        0.01        1.59      2.18 o 
   2  15  11        0.29       -0.85      1.64 o 
   1  16  11       16.18       11.35      3.56 o 
   2  16  11        7.33        2.50      3.01 o 
   0   0  12       26.15       22.37      3.11 o 
   1   0  12       39.38       52.82      2.46 o 
   2   0  12       88.58       99.83      3.48 o 
   3   0  12        0.18        2.91      2.07 o 
   4   0  12       10.89       12.31      2.48 o 
   1   1  12       10.56       11.35      1.19 o 
   2   1  12        8.41       11.66      1.48 o 
   3   1  12        0.79        1.71      1.41 o 
   4   1  12        0.57        3.10      1.53 o 
   0   2  12        0.44        1.87      1.69 o 
   1   2  12        0.08        0.72      1.02 o 
   2   2  12       19.59       25.54      1.72 o 
   3   2  12        0.25        1.22      1.57 o 
   4   2  12        0.03       -1.44      1.44 o 
   1   3  12        0.16       -1.01      1.04 o 
   2   3  12        8.76        9.77      2.22 o 
   3   3  12        0.00        1.42      1.56 o 
   4   3  12        0.48        2.26      1.94 o 
   0   4  12       31.32       27.49      2.00 o 
   1   4  12        3.46        3.70      1.25 o 
   2   4  12        3.67        2.73      1.40 o 
   3   4  12        0.06       -1.51      1.51 o 
   4   4  12        0.05       -0.03      1.75 o 
   1   5  12       24.46       24.34      1.65 o 
   2   5  12       36.66       34.09      2.32 o 
   3   5  12        7.53        7.11      1.79 o 
   4   5  12        2.26       -0.37      1.72 o 
   0   6  12       36.78       32.90      2.53 o 
   1   6  12       12.19       16.38      1.55 o 
   2   6  12        2.81        0.19      1.51 o 
   3   6  12        1.75        0.28      1.61 o 
   4   6  12       20.89       24.41      2.61 o 
   1   7  12       16.45       20.63      1.84 o 
   2   7  12        4.96        5.76      1.68 o 
   3   7  12        1.89        0.22      1.66 o 
   4   7  12        8.14       11.10      2.92 o 
   0   8  12      104.15      131.00      5.19 o 
   1   8  12       63.73       73.95      3.12 o 
   2   8  12        0.86       -0.81      1.56 o 
   3   8  12        3.82        3.65      1.73 o 
   1   9  12       20.08       23.05      2.91 o 
   2   9  12        1.14        1.24      2.06 o 
   3   9  12        4.13        2.68      1.70 o 
   0  10  12       68.39       84.41      4.42 o 
   1  10  12       47.81       53.25      3.77 o 
   2  10  12        0.51       -1.34      1.55 o 
   3  10  12        1.26        0.80      1.71 o 
   1  11  12       13.61       15.52      2.72 o 
   2  11  12        7.65        3.91      3.14 o 
   0  12  12        3.48        2.79      3.13 o 
   1  12  12        7.72        9.82      2.54 o 
   2  12  12        3.89        1.42      2.26 o 
   1  13  12        4.92        0.20      2.31 o 
   1   0  13        5.64        8.39      3.00 o 
   2   0  13        4.53        6.58      2.21 o 
   3   0  13        2.92        8.67      4.42 o 
   0   1  13       39.29       47.60      2.94 o 
   1   1  13       56.49       59.59      2.81 o 
   2   1  13        1.51        1.43      1.54 o 
   3   1  13       12.08       11.23      3.43 o 
   1   2  13        4.31        5.93      1.78 o 
   2   2  13        3.65        4.80      1.68 o 
   3   2  13        0.36       -2.51      2.81 o 
   0   3  13        2.53        1.28      2.47 o 
   1   3  13        4.41        3.32      2.24 o 
   2   3  13        4.56        5.03      1.73 o 
   1   4  13        6.08        4.12      1.74 o 
   2   4  13        3.05        3.20      1.42 o 
   0   5  13       49.34       43.47      3.50 o 
   1   5  13        1.41       -0.34      1.55 o 
   2   5  13        1.51        1.57      1.51 o 
   1   6  13       11.02       11.62      2.25 o 
   2   6  13        4.32        3.57      1.58 o 
   0   7  13       39.53       42.45      3.45 o 
   1   7  13        0.18       -0.50      1.87 o 
   1   8  13       23.14       23.52      2.61 o 
                                                 
